# Supplementary material for: Characterization of a novel type of carbonic anhydrase that acts without metal cofactors
Source: BMC Biol. 2021 May 18;19:105. doi: 10.1186/s12915-021-01039-8 (PMC8132391; doi:10.1186/s12915-021-01039-8)
Supplement: Supplementary file 1 — Additional file 1: Table S1. COG4337 proteins of diverse eukaryotes and prokaryotes. [file 12915_2021_1039_MOESM1_ESM.xlsx]

## Sheet: Table S1
Table S1. COG4337 proteins of diverse eukaryotes and prokaryotes
								N-terminal signal prediction
	source	accession number	repeats	species	groups	length (AA)	sequence	PredSL	TargetP-2.0	Predotar	SignalP-5.0 (CS)	net charge	predicted localization
Eukaryotes	MMETSP	CAMPEP_0185280684	2	Bigelowiella longifila, CCMP242	chlorarachniophytes	448	SCRALSTVPLLLTFTSLAAASLSPLRTIQRTQGAALRHAPRMDCGKSAARRVLGPMNSRRTAVRVADPDSLLTLIGAGAIGAGAFKLLDKPSVVQTAAPAISVSGPASATITEAEVLSAQAKWADAIKTISRTYLNGGDYIKSASDAAAELYGYGKSKVLFKPTKAAEFPFRPTGEEAMSYFVGGNAVNNGYKEDAGFAINGGKGWSNVVFTNHDIDINGNTAVAMGSYVFTCATTGSETRVEYTFGYKRNDDGKVRIFLHHSSVPYSESPAAITLKEVTECQEKWANAIKTISKTYLDKGDYIGEAGKQAGILYGYGNTNVLFKPTKATDHPFRPTGEEAMSYFVGGDVVDNGYVGEDAGFAINGGKGWSNVVFRNHQLDFNGPVAIAMGDYVFTSAA…	N/A (partial)
	MMETSP	CAMPEP_0185254758	1	Bigelowiella longifila, CCMP242	chlorarachniophytes	197	MIGLQSFWQRSARKIQSFRGLSRKMFRGNRQFCTADAVVTEADVLECQDKWATAIKTISQTYLEKGDFIGAAGEAAGELYGYGHTNVLFKPTKAAEYPFRPTAGEAMSYFIGGSNVDGGYEEDGGFAINGGNGWKEVVFTNHQIDLSGPVAIAMGSYVFTCATTGDEAKVEYTFGYKRNDDGKVRIFLHHSSVPYSQ	mTP	mTP	mTP	no		mitochondrion
	JGI	Bigna1_86287	3	Bigelowiella natans, CCMP 2755	chlorarachniophytes	607	MQVPLLFTVTTLAAASISPLRTIQRTQGATLRHAPRLDCGKSAARRLLGPMNSKRTAVRVADPDSLLTLIGAGAIGAGAFKLLDKPSVLQTAGPGVAVSGPASATITEAEVLNAQSKWAEAIKTISRTYLNGGDYIKTAGDAAAELYGYGKSKVLFKPTKAAEFPFRPTGEEAMSYFVGGNAVEKGYKEDAGFAINGGKGWSNVVFNNHDIDINGNTAVAMGSYVFTCATTGTETKVEYTFGYKRNDDGKVRIFLHHSSVPYSESPAPVTLKEVTECQEKWANAIQTISKTYLDGGDYIGEAGKQAGILYGYGNTNVLFKPTKATDHPFRPTGEQAMSYFVGGDVVDNGYVGEDAGFAINGGKGWSKVVFRNHQVDLNGPVAIAMGDYVFTSAADGSET…	mTP	SP	SP	no		complex plastid
	JGI	Bigna1_86292	3	Bigelowiella natans, CCMP 2755	chlorarachniophytes	618	MRVIFTLAVATLASAQLSLRSVRRAPGSRHAPRMEYGRGAARDFLGAMTSRRSRRAEVQAADPDTLLTLVGAGVIGAGAMKLLGGDNAVAPVPAAPKPIAKMTVGPVKASDVTKAEVLDAQRKWADAIKSISRVYLNGGDYVKTASNAAAELYGYGKSKVLFKPTKAAEYPFRPTGEEAMSYFVGNDAVTNGYKEDAGFAINGGKGWSDVVFDNHEIDLNGNTAVAMGSYVFTCATTGKETRVEYTFGYKRNEDGKVRIFLHHSSVPYVEAPAAITLKEVTECQEKWANAIQTISKTYLDGGDYIGEAGKQAGILYGYGNTNVLFKPTKATDHPFRPTGEQAMSYFVGGDVVDNGYVGEDAGFAINGGKGWKNVVFRNHQVDLNGPVAIAMGDYVFTSA…	SP	SP	mTP	yes (ASA-QL)	5.1	complex plastid
	JGI	Bigna1_50950	1	Bigelowiella natans, CCMP 2755	chlorarachniophytes	197	MFGTRSFLQRSARKFTSFKGLPKKVFRGNRQFSTAGAAVTEADVLECQDKWATAIKTISKTYLEKGDFVGAAGAAAGELYGYGHTNVLFKPTKAAEYPFRPTGGEAMSYFVGGSNVDGGYEEDGGFAINGGNGWKEVVFTNHQIDLSGPVAIAMGSYVFTCATTGDEAKVEYTFGYKRNDDGKVRIFLHHSSVPYSQ	mTP	mTP	mTP	no		mitochondrion
	MMETSP	CAMPEP_0114520474	1	Chlorarachnion reptans, CCCM449	chlorarachniophytes	205	MKLQSLLRFGKTVTSTARRQLSSAVRRPRTTTTLMPARSFSSGPAPISETEVLECQAKWANAIKTISXTYLDKGDYIGTAGEAAGELYGYGHSNVLFKPTKAAEYPFRPTAGEAMSYFVGGEVVDGGYSEDGGFAINGGKGWKEVIFTNHQIDLNGPVAIAMGSYVFTCATTGDEAKVEYTFGYKRNDDGKARIFLHHSSVPYSE	mTP	mTP	mTP	no		mitochondrion
	MMETSP	CAMPEP_0114521824	3	Chlorarachnion reptans, CCCM449	chlorarachniophytes	628	MLYLLLAAASLAHGQLSLRTGAGAAVQRSPAAVLDRNRNHAARAHGKQKLATRDILGAMTTRARTRRPLTRVRADMESLDSLLSIFGAGVVGGVASQMLQNGPQQAPPADSAPITMKEVLDAQKNWATAIKSISKSYLEKGDYIQVAGNAAAELYGYGKSKVLFKPTKAAEFPFRPTGAEAMSYFVGGGAVDNGYKEDAGFAINGGKGWSDVVFNNHQVDLNGNTAVAMGSYVFTCATTGAKSTVEYTFGYKRNLDGKVRIFLHHSSVPYKEEVAPVTLAEVQECQAKWANAIKSISSTYLEKGDYIAAAGAAAAELYGYGQTNVLFKPTKAAEYPFRPTGAEAMSYFVGGDVTENGYREDAGFAINGGKGWSDVVFNNHQVDLNGPVAIAMGDYVFTS…	SP	mTP	mTP	no		mitochondrion
	MMETSP	CAMPEP_0114521762	3	Chlorarachnion reptans, CCCM449	chlorarachniophytes	594	XSATIRGHAVADCAKGRMAARKTLGAMRTRRPLSQVRADLDSVLTLFGAGVVGSVASQNIFQQNGGNSPTADSVPITMKEVLEAQNNWANAIKTISNTYLDNGDYIKTASDAAAELYGYGKSKVLFKPTKASEFPFRPTGVEAMSYFVGGGVTDGGYEEDAGFAINGGKGWSDVVFTNHQVDLNGDTAVAMGSYVFTCATTGKKSKVEYTFGYKRNIDGKVRIFLHHSSVPYKEEIAPVTLAEVQECQNKWANAIKTISSTYLEKGDYIKAASDAAAELYGYGNSNVLFKPTKAAEYPFRPSGAEAMSYFVGGDVVDNGYREDSGFAINGGKGWSDVVFTNHQVDLNGPVAVAMGSYVFTCATTGTESKVEYTFGYKRNKDGKVRIFVHHSSVPYKEAP…	N/A (partial)
	MMETSP	CAMPEP_0114496546	3	Chlorarachnion reptans, CCCM449	chlorarachniophytes	614	XLASARPAALRSARSAPGAALRHHIASGADCNTAGRGARVLSAMTARRRGLAPVNSGVESILELIGSGVIGGAATTTLLKSYTQPHTTMSSQPSVVAQAPVAEPATGDQVEAAPGSAPITMEEVLECQRNWANAIQTISRTYLNKGDYVAAATKAAGELYGYGNSKVLFKPTKAAEFPFRPTGEEAMSYFVGGDVTGGYKEDAGFAINGGKGWSDVVFNNHEIDLNGNTAVAMGSYTFTCATTGKQSKVEYTFGYKRNRDGKVRIFLHHSSVPYQETPAPITLAEVQECQDKWANAIASISKTYLNGGDYXGAAGDAAAELYGYGKSNVLFKPTKAAEFPFRPTGAEAMSYFVGGDAVDNGYQEDAGFAINGGKGWSKVVFTNHQVDLNGPVAVAMGSY…	N/A (partial)
	MMETSP	CAMPEP_0167760288	3	Gymnochlora sp., CCMP2014	chlorarachniophytes	632	MRKVLLLSLAAVAYANPVRARTMYRQPAVGPNCGRRARSVLGGMTQRRPATAVRADIDSLLGVVGAGVLGGVTTTTLLKAFGDTKETAPAAVSIIEKPATPEALSEAASEASKPITLEEVKEAQAAWANAIKTISRTYLNDGDYIKAASSAAAELYGYGKSKVLFKPTKAAEFPFRPTGEEAMSYFVGGDVTGGYKEDAGFAINGGKGWSDVVFNNHEIDLNGNTAVAMGSYTFTCATTGATTKVEYTFGYKRNNDGKVRIFLHHSSVPYKETPAAVTLKEVTECQDKWANAIASISKTYLDGGDFIGAAGDAAAELYGYGNTNVLFKPTKATDHPFRPTGGEAMSYFVGGDVVDNGYVGEDAGFAINGGKGWSKVVFRNHQVDLNGPVAIAMGDYVFT…	SP	SP	SP	yes (VRA-RT)	6.9	complex plastid
	MMETSP	CAMPEP_0118587084	3	Lotharella amoebiformis, CCMP2058	chlorarachniophytes	614	MMVLALASLASAQIATRVRTPVARAFGTECGRNSARSVLGSMTGRRARRPIAPVRAVDMDSILTMVGAGVIGGASTSTFLRAFGDQTAPGVAAPKFASAAAAPEAKKGKVITKEEVLAAQDAWANAIKTISRTYLNDGDYMKAAADAAGELYGYGKSKVLFKPTKAAEFPFRPTGEEAMSYFVGGDVTGGYKEDAGFAINGGKGWRDVKFTNHEIDLNGDTAVAMGSYVFTCATTGKESKVEYTFGYKRNNDGKVRIFLHHSSVPYTEAPEAVTLKDVQQCQEKWANAIKTISKTYLDGGDFVKAAGDAAGELYGYGNTNVLFKPTKATENPFRPSGALAMSYFVGKDNVENGLEEDAGFAINGGKGWSDVVFKNHQVDLNGPVAIAMGSYDFTSAADG…	SP	mTP	mTP	no		mitochondrion
	MMETSP	CAMPEP_0118602032	1	Lotharella amoebiformis, CCMP2058	chlorarachniophytes	198	RGNITAQKCPSASISSFLRPTASKEILKGKRSFSAEAKAISEAEVLECQANWANAIKSISKXYLDKGDYIGTAGAAAGELYGYGHSNVLFKPTKAAEYPFRPTAGEAMSYFVGGSVVDNGYDEDGGFAINGGKGWKEVVFTNHQIDLNGPVAIAMGSYVFTCATSGDEAKVEYTFGYKRNSDGKARIFLHHSSVPYSE	N/A (partial)
	MMETSP	CAMPEP_0167819456	2	Lotharella globosa, CCCM811	chlorarachniophytes	370	MLYLLLAAASLASGQMTLRGRTVARAPAMVHNRAEADCAKGKVAARNVLGAMRTRRPLPKVRADVDSFLSVVGAGVVGGVATQLLQKSYGGQTQAAPVAAPAAGPESAPITMDEVLEAQRKWSEAIKTISATYLNKGDYIKAAGDAAAELYGYGKSKVLFKPTKAAEFPFRPTGTEAMSYFVGGDVTEGGYKEDAGFAINGGKGWSDVKFTNHQVDLNGNTAVAMGSYVFTCATTGNTAKVEYTFGYKRNSDGKVRIFLHHSSVPYKEEAAPITLKEVTEAQDNWANAIKTISKTYLDGGDYIKEAGEAAGLLYGYGKSNVLFKPTKAAEYPFRPTGAEAMSYFVGGDVTENGYKEDAGFAINGGKGWSX	SP	mTP	possibly mTP	yes (NRA-EA)	4.9	complex plastid
	MMETSP	CAMPEP_0167773610	1	Lotharella globosa, CCCM811	chlorarachniophytes	212	MIGARAYRQLLQRARGNITAQKCPSASISSFLRPTASKEILKGKRSFSAEAKAISEAEVLECQANWANAIKSISKTYLDKGDYIGTAGAAAGELYGYGHSNVLFKPTKAAEYPFRPTAGEAMSYFVGGSVVDNGYDEDGGFAINGGKGWKEVVFTNHQIDLNGPVAIAMGSYVFTCATSGDEAKVEYTFGYKRNSDGKARIFLHHSSVPYSE	mTP	mTP	mTP	no		mitochondrion
	MMETSP	CAMPEP_0170199006	5	Lotharella oceanica, CCMP622	chlorarachniophytes	925	MLYLLLATASLASGQLSASRARSVFRAPSAAVRNHAGVDCATGSRARSVLGAMTKRTRHPLPPARADIDSLLTVIGAGVVGGAVVQSLQKTTSQVAAPAPVVQYPVPVAPGAPAATSAPITMDEVLEAQKKWANAIKTISKTYLNKGDYIKAAGDAAAELYGYGKSKVLFKPTKAAEFPFRPTGGEAMSYFVGGDATEGGYTEDAGFAINGGKGWSDVKFTNHQVDLNGNTAVAMGSYVFTCATTGKESKVEYTFGYKRNDDGKVRIFLHHSSVPYKDEPAPVTLAEVTECQNKWANAIASISKTYLDGGDYIKAAGDAAAELYGDGRGAQWPWWLEEDIGVAVAVKLGSGIAGSLDVVTLVKVGLADSLDRVGPLPLALLYLRFSDGSDLVLVRHRRV…	mTP	mTP	mTP	no		mitochondrion
	MMETSP	CAMPEP_0170199176	1	Lotharella oceanica, CCMP622	chlorarachniophytes	292	MIGARAYRQLLQRTTTIARAQKGLPARWSSSFAKPSAMQEVVPKKSFSSPLQQALVLFQRLSARIPNSVRIIVAEVVPDWDAVAHPNHCPXPTDQALKGKRAFSTEAKAALAKPSAMQDALKGKRAFSTEAKAITEAEVLECQDKWATAIKTISKTFLEKGDYIGSAGEAAGELYGYGHSNVLFKPTKAAEYPFRPTAGEAMSYFVGGSVVEGGYEEDGGFAINGGNGWKEVVFTNHQIDLNGPVAIAMGSYVFTCATTGDEAKVEYTFGYKRNEDGKARIFLHHSSVPYAA	mTP	mTP	mTP	no		mitochondrion
	MMETSP	CAMPEP_0184502964	3	Norrisiella sphaerica, BC52	chlorarachniophytes	623	MHKTLLLAVATVATAQLSPLRTRALHRTPNAPFHTPAEVDCKAGRRTARGVLGAITSRRRPVAPVRAGDMDSFLSIVGAGVLGGAATTTFLKAFGAGEAQPAREAAKLSGRVTEGAFAPITVEEVKAAQDNWANAIKTISRTYLNNGDYVKTASDAAAELYGYGKSKVLFKPTKAAAMASTAQLSPLRTRALHRAPNAAFRNPSEVDCNTGRRSARNVLGAMTSRRRPVAPVRAGDMDSFLNLVGAGVFGGAATTTFLKAYGKESSPVRLADPTVQSPAQKLAETATAVGSAPITVEEVKAAQDSWANAIKTISRTYLNNGDYIKAAGDAAAELYGYGKSKVLFKPTKAAEFPFRPTGEEAMSYFVGGDVTGGYKEDAGFAINGGKGWSDVVFNNHEID…	mTP	SP	SP	yes (TRA-LH)	3.1
	MMETSP	CAMPEP_0184477894	1	Norrisiella sphaerica, BC52	chlorarachniophytes	199	XFVHHSSVPYTEAPPAITEAEVLECQDKWANAIATISKTYLEKGDYIKAASDAAAELYGYGNTNVLFKPTKATDHPFRPTGEEAMSYFVGGDVVENGYVGEDAGFAINGGKGWSNVVFRNHQIDLNGPVAIAMGDYVFTSAADNSETRVEYTFGYKRNPDGKPRIFLHHSSVPYKEEPTGTQKKKAWFGAKTEELALAN	N/A (partial)
	MMETSP	CAMPEP_0197760102	1	Alexandrium andersonii, CCMP2222	dinoflagellates	214	LKFFLLKGPRSRVPAARSHFARMRSTRLACATVMFLAFVAWDQASTSLTFLGGKKLSSRISEEEVLAAEKGWGDALVSIATTYDEKGFEAAKALAGDIIDAAYGYNYGPVLFKPTLTTGEQVFRTTREGALAYFVGGDSNYPNDSGFALKGWRKVEIVNAAIFRQGNVAVTTGNVIITDKNGQVTKVDKTWTFYKGSDRKLRIVGHHSSLPYTP	N/A (partial)
	MMETSP	CAMPEP_0204560212	1	Alexandrium margalefi, AMGDE01CS-322	dinoflagellates	225	LKCPVLPQAALRNGPVPFVLLASQAAGFFDDSADFLAVKKLHLGGNATPSAAAATAEPLIVQDLRSRSITEAEVVAAQEAWGDAVVKTGAIYKEGGDYAAYGAAFVDRLYAYGLQPVLFKPVTAAEKQFRSTREETVSYFVGAPKLFTQDYGFALRSWTSVRWENAGVLLQGGTAMAMGTQYFAVGETTEKLQYSMGYVRDVNGSLRIVLHHSSLPEDSDLCCEL	N/A (partial)
	MMETSP	CAMPEP_0204533794	1	Alexandrium margalefi, AMGDE01CS-322	dinoflagellates	209	XWLTQAASIRLEPFPTCSMRSTRIARSAALLLVIALVGRTCTFLNDGSTNLRSKITEAEVLAAQKGWGDALVNISMTYEAEGFEAAKARAEQVIDGAYGYNYGPVLFKPTLAGGSQTFRTTREGALAYFVGGDKSFPNDKGFALKGWRKVEIVNSAIFREGNLAITVGNVLITDKTGAVTKVDKTWAFFKGRDRKLRIVAHHSSLPYQG	N/A (partial)
	MMETSP	CAMPEP_0113837954	1	Alexandrium minutum	dinoflagellates	189	MRSTGLACAAAVLLILGVVDTSLSNVGSFKLRSKISEKEVLAAQEAWGEALVSISLTYEEHGWEAAKDLAEKVIDEAYGYNYGPVLFKPTLTTGTQVFRPTKEGALAYFVGGDKNFPNDKGFALKGWRKVEIDNASIYRSGNVAMTTGNVHITDKSGAVTTVDKTWAFYKGSDRKLRIVLHHSSLPFTG	SP	SP	SP	yes (SLS-NV)
	MMETSP	CAMPEP_0113842152	1	Alexandrium minutum	dinoflagellates	191	MRSTRLACAAVSLLLLAVLDKSLSPAQVWSTPARTSISEEEVLAAQKAWGDALVSISLTYEHLGFEAAKALAEQVIDGAYGYSVGPVLFKPTLTKQPQTFRTTREGALAYFVGGDPNFPDDTGFALKGWRKVDIVNSAIFRDGNTAVTVGNVLITDKSGKVTKVDKTWAYYKGRDGKLRIVSHHSSLPFAG	mTP	SP	SP	yes (SLS-PA)
	MMETSP	CAMPEP_0175730530	1	Alexandrium monilatum, CCMP3105	dinoflagellates	198	AGLFDDSADFLAVKKLSLGSNRTSNGGKPAAGPPLVGDSRRITEAEVIAAQEAWGDAVVKIGSLYKEGGDYATCGAAFVDRLYAYGMQPVLFKPVTAAEKQFRSSREETISYFVGVPKLFPQDYGFALRSWTSVRWENAGILLQDSTATAMGTHYFTAGETTEKLQYSLGYVRDENGPLRIFLHHSSLPEDSDLCCEL	N/A (partial)
	MMETSP	CAMPEP_0116184914	1	Alexandrium tamarense, CCMP1771	dinoflagellates	195	MRSTRASCLAALLGLSVLVGXPLTGIFFTETETGSMGPESITNAEVRAAQKAWGDALVEISKTYENKGFRAAKALAERVIDSAYGYKYGPVAFKPTMASGEQTFRPTKRGALSYFVGGDDMYPNDHGFGIKGWREAKFVNTVIWKYGNYAMVQGNAIFTDKDGNVTVVDKTFGYFKTPEGNLVIVLHHSSLPYSP	SP	SP	SP	yes (LTG-IF)
	MMETSP	CAMPEP_0176545352	1	Amphidinium carterae, CCMP1314	dinoflagellates	266	XLKKVFWLNQRRSLPEGLVPFCKRVAYGARKQVLAIALGGAVAWLTVGQFCLDFVSPTVRTTQVASRADKVGRRIFNFGKKKQDSAVVSIATFNRGITEEEVRSAQKLWADSIKKITKTYLEEGDYVAVAGEAAGNLYGYGHSNVLFKPTKATERQFRPMASDAMSYFVGSEAVEDGGIAEDAGFAINGGRGWADVVFDNHQIDISGXVAIAMGNXVFTAADDGSKTKVEYTFGYKKXADGKVRIFLHHSSLPFTPAAITEEEVRA	N/A (partial)
	MMETSP	CAMPEP_0176531906	1	Amphidinium carterae, CCMP1314	dinoflagellates	183	KKNADGKVRIFLHHSSVPFSPAAITEEEVQAAQELWADSIKKISKVYLQDGDYVAAATEAAGELYGYGHTNVLFKPTRAADVQFRPEASDAMSYFVGSNAVDGGYGEDAGFAINGGKGWADVVFDNHQIDVSGDVAIAMGNYYFRSAEDYIRKTKVEYTXGYKKNSDGKVRIFLHHSSVPFQV	N/A (partial)
	MMETSP	CAMPEP_0178398688	2	Amphidinium massartii, CS-259	dinoflagellates	412	MAMSRGNKFLPFFFIGVAWLTAARFCLDFVSPTVRVTSQAARADKVGRRIFSFGKRKTDNAAVSVANFNRDITEREVRAAQKLWSDSIKKISKTYLEGGDYVAVAGEAAGNLYGYGHSNVLFKPTKAAERQFRPMAADAMSYFVGSDAVEDGAIDEDAGFAINGGRGWADVVFDNHQIDISGNVAIAMGNYVFTAADDGSKTKVEYTFGYKKNADGKVRIFLHHSSVPFQPDAITKDEVIAAQKLWSDSIKEISKIYLEDGDYVAAAGEAAGNLYGYGYSNVLFKPTKAADVQFRPMAADAMSYFVGSNAVQDGYGEDAGFAINGGKGWSDVVFDNHQIDISGEVAIAMGNYYFTSAADGSKTKVEYTFGYKKNFDGKVRIFLHHSSVPFEQPEAPKKK…	SP	SP	SP	yes (TAA-RF)
	MMETSP	CAMPEP_0171148286	2	Gambierdiscus australes, CAWD 149	dinoflagellates	400	XAALFVLVTVAGAPCSAQGGGQATCTDCEAAEENALLQTISPRNHSKVHSTSCYEGITTAQAAWGDAIVTISDAYLRGGKFVQKAKKAIRELYAYKVEALPVMFKPTLASEHPFRSTFEGALSYFVGYDAIKPEGFEEDKGFAINGGEGWSNVAFDNDEINCVGDFLFTHGYYYFTNAKTGAVTGVEYSFGYKRIDDGSLKIFIHTSTLPFQPPATAGEKEAAELVEKAKEDLNIESDKECCRAIHATQAAWGHAILKISSSFPNGDHVLEAEAAIKELYGYDIGPVLFKPTKAEQDPFRPTSIGALSYFVGYDALKPTGFSEDTGFAINGGEGWSKVRFDNDQIFCMDGLAFAQGYYYFTNAKTEVEVGVEYTFVYTKTENGNLKIMLHHSSLPYVPKA	N/A (partial)
	MMETSP	CAMPEP_0171057144	1	Gambierdiscus australes, CAWD 149	dinoflagellates	192	MRSSKLSCAAALAVILVGLHRSLPAFQDYSKVKLRSKITEEEVLAAQQGWGDALVNISLTYEEQGFEAAKARAEEIIDAAYGYNYGPVLFKPTLTHGDLVFRTTREGALAYFVGGNKDYPTDHGFGIKGWRKVEIVNSAIFREGRVAVTMGNVLFTDKSGTVTKVDKTWTFFKGRDGKLRIVSHHSSLPYSP	SP	SP	SP	yes (SLP-AF)
	MMETSP	CAMPEP_0197869734	1	Gonyaulax spinifera, CCMP409	dinoflagellates	188	MRSTRIAVLAASLLLFVVVDKTWTYASVKLRSRITEKEVLAAQEAWGDALVSISLTYENHGLAAAKTLAGNVIDAAYGYNYGPVLFKPTLAGGDQTFRTTREGALAYFVGDDPSFPSDKGFALKGWRKVEIVNSAIFIEGNMAVTVGNVLITDKSGAVTKVDKTWAFFKGKDRKLRIIAHHSSLPYGA	SP	SP	SP	yes (TWT-YA)		complex plastid
	MMETSP	CAMPEP_0174068414	2	Karenia brevis, CCMP2229	dinoflagellates	307	NVVDGGYSEDAGFAINGGKGWADVVYDNHQVELKGGLGIAMGNYDFTCATTGGKTKVEYTFGYVRCDDGKVRIFLHHSSVPYAAAPAAPAPVTKEEVLAVQSKWSNAIKSISKTYKDGGDYIQAAADAAGELYAYGQSNVLFKPTKAAEFQFRPTAGEAMSYFVGGNVVDGGYSEDAGFAINGGKGWSDVVYDNHQVELKGGLGIAMGNYDFTCATTGGKTKVEYTFGYVRCDDGKVRIFLHHSSVPYGAGAAAPAPAAAGVGVSEAELKEVEAASMRALKYEQTAKQLKSVMSNIAALKSEISSLV	N/A (partial)
	MMETSP	CAMPEP_0174069798	4	Karenia brevis, CCMP2229	dinoflagellates	806	MPVAALVLACLACAADARRVHSGFNPAASRLGSTQLAPQGPTSSARPVHTLRPAKPAKVCGFGHVQRHPDVVGFFGNKKITEDEVLACQQAWAAAIQKISLTYAEGGDYVKAAADAAGELYGYGKSNVLFKPTKAAAYPFRPTANDAMSYFVGCTAVEGGYQEDGGFAINGGKGWSFVKFDNHQIDLNGDTAYAMGSYEFTDATSGAVSKVEYTFGYKRNDDGKIRIFLHHSSVPYNADAAAASPPVTEEEVLAVQKAWSGAIKSISKTYKEGGDYIKAAADAAGELYAYGHSSVLFKPTKAAEYQFRPTAEEAMSYFVGGNVVEGGYAEDAGFAINGGKGWADCVYDNHQVELKGGLGIAMGNYDFTCATTGDKTKVEYTFGYVRCDDGKVRIFLHHS…	SP	SP	SP	yes (ADA-RR)
	MMETSP	CAMPEP_0117180398	1	Karenia brevis, SP1	dinoflagellates	274	MIMRVGTIILACLACAGDARRVQSGFNPAAAFKPKVAQAASRSTSAQLAPREALPIHPLRSLRPDGVERNPPIXMGLFGGSKITEEEVIAAQXAWANAIATISKTYADGGDYVKAAADAAGELYGYGKSNVLFKPTKAAAYPFRPTAGEAMSYFVGCEAVEDGYKEDGGFAINGGKGWSNVKFENHQIDLNDETAIAMGTYYFTCSTTGSVSKVEYTFGYKKNDDGKARIFLHHSSVPFSADAAKASPPVTKEEVLAVQQAWSNAIKDISKTYK	SP	SP	SP	yes (GDA-RR)
	MMETSP	CAMPEP_0114730534	2	Karenia brevis, Wilson	dinoflagellates	314	MPVAALVLACLACAADARRVHSGFNPAASRLGSTQLAPQGPTSSARPVHTLRPAKPAKVCGFGHVQRHPDVVGFFGNKKITEDEVLACQQAWAAAIQKISLTYAEGGDYVKAAADAAGELYGYGKSNVLFKPTKAAAYPFRPTANDAMSYFVGCTAVEGGYQEDGGFAINGGKGWSFVKFDNHQIDLNGDTAYAMGSYEFTDATSGAVSKVEYTFGYKRNDDGKIRIFLHHSSVPYNADAAAASPPVTEEEVLAVQKAWSGAIKSISKTYKEGGDYIKAAADAAGEXYAYGHSSVLFKPTKAAEYQFRPTAEEX	SP	SP	SP	yes (ADA-RR)
	MMETSP	CAMPEP_0169132550	1	Karlodinium micrum, CCMP2283	dinoflagellates	255	MEKAFGGKFAFDPRVATPAKNYHGAVVGTKVIGAFQQRDAVPSQDTGAVIAPPLPFATPPLVGKVVPTSSGAALATTGGNRITEAEVLECQANWANAIQHISKVHADGGDYVKAAADAAGELYGYGHSNVLFKPTKAASHPFRPNAAEAMSYFVGCDAVDSGYEEDGGFAINGGKGWSNVKFENHQIDLNADTAIAMGTYYFTCASTSAVAKVEYTFGYKRNNDGKVRIFLHHSSVPYTAXDAAASAPVTKEEVX	none	none	none	no
	MMETSP	CAMPEP_0169413632	2	Karlodinium micrum, CCMP2283	dinoflagellates	456	MQLGTIILIFAAYVGDARRVQMQAAFNPAVSFQPRLAPQMTSTISAPRIAPTHALSPLHFGAGARVLGRPDVARTAPASMLFGFGKGSKITEDEVMKCQAAWANAIQNISKIHAEGGDFVGAAAAAAGELYGYGRMQCPTSSDXDAVDNGYAEDGGFAINGGKGWSNVKFENHQIDLNGETAIAMGTYYFTCASTKAVSKVEYTFGYKRNDDGKARIFLHHSSVPYNADAAAASPPVTKEEVLEVQKAWSNAIKTISKVHKDGGDYIKAAGDAAGELYAYGHSSVLFKPTKAAEYQFRPTAEEAMSYFVGGNVVEGGYAEDAGFAINGGKGWADCVYDNHQIELKGGLGIAMGNYDFTCATTGDKTKVEYTFGYVRCDDGKVRIFLHHSSVPYAAASPT…	SP	SP	SP	yes (GDA-RR)
	MMETSP	CAMPEP_0117913942	1	Lingulodinium polyedra, CCMP 1738	dinoflagellates	194	MRAGSMRSARIASLAVLALIFAVVDKTCTFSGNDRLGSGITEAEVLAAQKAWGDALVQISVTYESQGFAAAKALAEQVIDGAYGYNYGAVLFKPTLTTGSQVFRPTREGCLAYFVGGNPAYPNDKGFALKGWRSVSIANSAXFISGNVAITTGNVFITDKSGAVTKVDKTWTFYKGDDRKLRIVGHHSSLPXAG	SP	SP	SP	yes (TCT-FS)		complex plastid
	MMETSP	CAMPEP_0118258468	1	Lingulodinium polyedra, CCMP 1738	dinoflagellates	194	MRSMRSTRIACLAAVSLIFAAVNRSCTFSDQEGILLRSKITEAEVLAAQRAWGDALIQISLTYENQGLAAAKELALKVLDEAYGYKYGTVLFKPTLTTGSQVFRTTREGALAYFVGDNPRYPDDTGFALKGWRSAAFINSALFLEGNLAMTVGNVLLTDKSGAVVKVDKTWAFYKGPDRKLRIVAHHSSLPYAG	mTP	SP	SP	yes (IFA-AV)
	MMETSP	CAMPEP_0197621584	3	Pelagodinium beii, RCC1491	dinoflagellates	583	XLPQRSFSLLFLCPCSPLTGGQQTGMLSRCIQAPKTHARHLTCLVAAAPPISRDFVSRASPSVVGLGADRDHRKLFSVGLAGPVGVRHASDLAVSKREVLQAQKAWGKSIKRISKVYNQGGDYAAEARQAVAELYNESSTRVLFDPHNKLKEFEFRPRAAQAMCYIAGSKVDDLDGLDEIGFEVGGKGWSDVEFDNHQIELTENLAVAVGSYYFTCAETSGIKEVDYTLGYKKSDDGKPRILFHHSSVPFDPSSTADAAISDEEVQQLQAAWASAIKNISKTYLEKGDYVAAAASAAGELYGYGHSDVLFKPTKAAEAQFRPSADDAMSYFVGGEAVEGGYAEDTGFAINGGKGWSNVEFDNHATKRSGNIAIAMGNYHFTCAQTGSKTKVEYTFGYKK…	N/A (partial)
	MMETSP	CAMPEP_0197703632	5	Pelagodinium beii, RCC1491	dinoflagellates	713	NYYFTSAEDGSKTKVEYTFGYRKNSDGKVRIFLHHSSVPFAPAAASDAGSITEDEVRAAQANWAASIKKISKVYLDGDDYVAAAGEAAGELYGYGKTNVLFKPTKATDQQFRPTAADAMSYFVGCDAVTDGISEDAGFAINGGKGWSDVVFDNHQIELNGNTATAMGNYYFTSAADGSKTKVEYTFGYKKNDDGKVRIFLHHSSVPFVAPKATISKQEVEDAQASWAAAIARISKVYLDEGDFVAAAGEAAGELYGYGKTNVLFKPTKAADAPFRPEAADAMSYFVGKDAVEKGYDEDSGFAINGGKGWSKVVFDNHQIDLNGNVAIAMGTYYFTSADDGSEAKVEYTFGYKKNDDGKVRIFLHHSSVPFVAPKATISKQEVEDAQASWAAAIARISKV…	N/A (partial)
	MMETSP	CAMPEP_0115061238	1	Polarella glacialis, CCMP 1383	dinoflagellates	249	MPRLALLLATWLAAVARSDLGDSVITTEEVERAQRVWADGVIEIGALYLSKQDYKKEAAKFVDKVYAYDGGSGSVLFKPTMAREDPRSHAHHEFRLSREEAISYMVGGSKEFREDTGFALRPWTAIRFENAGIIVRNGTAMAMGDYYFTDRTGAETKVEFSFGYIRDSAHQHLRVVLHHSSFPYQVSPRWFEGKWGSYLVMCLAMLPXFLAVLAMRPAWYPLLKLMGWVDDEKKTDGDLPIYEPFSKCV	SP	SP	SP	yes (ARS-DL)
	MMETSP	CAMPEP_0179037918	1	Pyrodinium bahamense, pbaha01	dinoflagellates	190	MRSSRSIRFAVMVAAVLMFAPLHRTLIFSNQLRSSISEKEVLDAQQAWGDALVEISMTYETKGWEAAKAKAEEIIDAAYGYNIGPVLFKPTLTVSPQTFRTTKEGALSYFVGGNKNYPSDTGFGLKGWRKVEIVNSAIFREGNLAVTMGNVIFTDKSGTVTTVDKTWVFYKGKDRKLRIVTHHSSLPHTR	mTP	SP	SP	yes (HRT-LI)
	MMETSP	CAMPEP_0115200850	3	Scrippsiella trochoidea, CCMP3099	dinoflagellates	427	XCDPAGRGRLEAGPVAMAAQEAPPCGCLGQVFRHFVSPVSSRTGVSEQEVREAQQAWANAITRISTIYLANGDYIAAAAEAAGELYGYGHTNVLFKPTKATEAQFRPMASQAMSYFVGKDAVAGGIAEDAGFAINGGKGWSKVVFDNHHIDASGEVAIAMGNYYFTSAADGSETKVEYTFGYKRNADGKVRIFLHHSSVPYGSGKDAAITEDEVLHVQAAWASAIKNISXTYLSGGDFVAAAAEAAGELYGYGRSNVLFKPTKATEAQFRPEAADAMSYFVGKNAVEGGYTEDAGFAINGGKGWSEVVFDNHQVELTGNVAIAMGNYYFTSAADGSETKVEYTFGYKRNDDGVVRIFLHHSSVPYSTGPATVSDEEVLGAQAAWATAIKNISKTYLGGG…	N/A (partial)
	MMETSP	CAMPEP_0196986904	3	Symbiodinium sp., D1a	dinoflagellates	345	PTAADAMSYFVGHKAVKNGYAEDAGFAINGGKGWSNVVFHNHQIDVTGNTALAMGTYFFTSAADGSKTKVEYTFGYKKNADGKVRIFLHHSSVPFSVTPASPTAAITEAEVKCVQAAWARAIKSISKTYLDGGDYVAAATEAAGALYGYGHTNVLFKPTKAAEAQFRPTAEDAMSYFVGHKAVKNGYAEDAGFAINGGKGWSDVVFQNHKIDINGTVAIAMGTYYFTSAADGSKAKVEYTFGYKRNADGKLRIFLHHSSVPFSQPPTASTAKISDEEVKSVQAAWASAIKSISKTYLHGGDYVAAAAKAAGELYGYGHTNVLFKPTKAAKAPFRPTGADAMSYFV	N/A (partial)
	MMETSP	CAMPEP_0196987916	2	Symbiodinium sp., D1a	dinoflagellates	337	DYVAVAGDAAGKLYGYGHSNVLFKPTKAAERQFRPMAADAMSYFVGSEAVEDGGIPEDAGFAINGGRGWADVVFDNHQIDISGNVAIAMGNYVFTAADDGSKTKVEYTGGRGWADVVFDNHQIDISGNVAIAMGNYVFTAADDGSKTKVEYTFGYKKNADGKVRIFLHHSSVPFQPAAITEEEVREAQKTWAESIKKISKVYLEDGDYVKAATEAAGELYGYGYSNVLFKPTKAAEVQFRPMAADAMSYFVGSNAVEGGYGEDAGFAINGGKGWADVVFDNHQIDVSGDVAVAMGNYYFTSAEDKSKTKVEYTFGYKKNPDNKVRIFLHHSSVPFQA	N/A (partial)
	MMETSP	CAMPEP_0196987086	3	Symbiodinium sp., D1a	dinoflagellates	506	MSAADNKVSEAEVRKAQADWSRAIKRISKIYLEGGDYVVAAGEAASELYGYGHTNVLFKPTKAKDCQFRPMASQAMSYFVGCNAVEDGIPEDGGFAINGGKGWSEVVFDNHQINLKGSIAIAMGNYYFTSTADGSKTKVEYTFGYQKNSDGKVRIFLHHSSVPFANGSAPSAVTEAEVQAVQTAWANAIKSISKTYLEGGDYVAAAAKAAGELYGYGHTNVLFKPTKAADAQFRPKAEDAMSYFVGHKAVKDGYSEDAGFAINGGKGWSDVVFENHQIDVTGNVAIAMGNYYFTSASDGSKTKVEYTFGYKRNPDGKVRIFLHHSSVPFCLSISEAEVQAVQSAWANAIKSISKTYLAGGDYVAAAAKAAGELYGYGHTNVLFKPTKAAEKQFRPKAED…	none	none	none	no
	MMETSP	CAMPEP_0196986978	3	Symbiodinium sp., D1a	dinoflagellates	344	MGTYYFTNTTDGSKTKVEYTFGYKKNADGKVRIFLHHSSVPFSQPPATPTAKISVEQVKSVQAAWANAIKSISRTYLQRGDYVAAAAKAAGELYGYGHTNVLFKPTKAAEAPFRPTGADAMSYFVGHKAVENGHVEDAGFAINGGKGWSDVVFQNHQIDVSGDVAVAMGTYYFTNATDGSKAKVEYTFGYKRNADGKLRICLHHSSVPFADGKPKAQPAVMGHAFETLAGAXKLRICLHHSSVPFSLPPSSQLSEQEVKTAQAAWAGAIKRISKTYLDGGDYVAAAAEAAGELYGYGHTDVLFKPTKAAEAPFRPTAAEAMSYFVGHEAIEKGYAEDAGFAING	N/A (partial)
	MMETSP	CAMPEP_0196987554	3	Symbiodinium sp., D1a	dinoflagellates	477	MSQRALQFGYARCDDGKVRIFLHHSSVPFAAAPTTKSAAGKSAPVTGAEVIEVQAKWAAAIANISKIHKEGGDFIKAAAAAAGELYAYGHSNVMFKPTKAAEYRFRPTAEEAMSYFVGGNAVQGGYKEDGGFAINGGKGWASCVYNNHQAMLFGWLQGGRRFRDQRWQGLGFLRVQQPPGNAVQGGYKEDGGFAINGGKGWASCVYNNHQVSLKGGVGLAMGTYDFTCATTGSVSTVEYTFGYARCGDGKVRIFLHHSSVPFAAAPATKSAPVREDEVLDVQAKWAGAIAKISKVHQEGGDFIKAAAEAAGELYAYGHCDVMFKPTKAAEYRFRPTAEEAMSYFVGGSVVEGGYKEDGGFAINGGKGWASCVYNNHQVQLKGGVGLAMGTYDFTCATTR…	N/A (partial)
	MMETSP	CAMPEP_0196909956	2	Symbiodinium sp., D1a	dinoflagellates	719	MSTTVKVLGALGLMTTLGLGFVAPRPTAQKPHALSHATVDARVQSANITTGSTATYGVAVLATAAAGLLARAKRSRIAARAQPSHGRKFEYSMQKDSHADYEFINEVGYLPDGTPLNRAGNAINHPETIGPDPHTPGSPLPRAIFTNSVGYLPDGTPLNAAGNAVNHPETMQPDTHIPGSPLPPSFYAADTGYLVDGTDMSVAGNLSVQGGAPAAAPAAAPAPGTAAPAAMPASGSLTMEEVISAQKGWADAIKNISRTYLDGGDYVAVAANAAGELYGYGHGNVLFKPTKAKDVQFRPEASQAMSYFVGADAVTGGISEDHGFAINGGKGWSDVFFDNHQIDLHGNLALAMGNYIFTSAEDRSISKVEYTFGYRKCQDGKVRICLHHSSVPYEHTAAP…	SP	SP	SP	no
	MMETSP	CAMPEP_0196914976	1	Symbiodinium sp., D1a	dinoflagellates	232	MAGIAVVFVCSGGTTSFLQPPAPTSRRFALGGLAAGATVSLTRPAWAEEIIRSDPFVGSLQKPGQAWPGGQCKADVTNVQDKWKAAILSISKEYLSNPTGEKYKDVAKAAAGELYGYDVGNVLFKPTKAKETPFRVSAEGALSYFIGYDAIQPAGFKEDKGFAINAGKGWKEVRFENSQISCYDGLAFAQGNYFFTDYDSNVAKVEYSFAYQKMPDGKLKIVLHHSSIPFSR	N/A (partial)
	MMETSP	CAMPEP_0196985896	2	Symbiodinium sp., D1a	dinoflagellates	469	XQRHAPSIGVRSRYGHPKLAMISYSVLLTGLVTLGLGPPLAGAECIDCDLGEETVLLQRMKSSEDHTALEADEWRWQKQRYPKWNCEDDVRAAQQDWRGAILDISAAYRENTSSGEFVTVAIDAIENLYGYDIGPVVFKPTLAEEEPFRPTFDGALSYFVGNDAMQAFNGGGGIPEDKGFAIAGGDTWSKVLFFNDQISCVGDVALAQGYYYFKNATSGVETGVEYTFVYKKMWEGELKIIAHHSSLPAPLPDPTPASSLLIQEGQTRDASIKTGSWPMKPWPVKPLWWRGRGYSKRSYSDPSCEDRVAAAQEAWKDAILSISAAYQQGGTNSSYEQIAVDAISKLYNYGESKVLFKPTLAIEDPFRETFTGAASYFLGYNATEEQGGFPEDKGFAING…	N/A (partial)
	MMETSP	CAMPEP_0170601904	4	Togula jolla, CCCM 725	dinoflagellates	780	XRLSLLSLVAAAVVQATVEDDSSSIAPTEVEHAQQAWADALIDIAAHHRDPDLSGDGYKDLASKFVDTLYAYATHSVLFSVPEFPERQFRISAAGAVSYLIGGNAEFPEDDGFALRNWKSVRFENAGISQSGGEALAMGHYFFTDTDDAETKMEYSFGYIRDSEGALRINLHHWSMPFAGHNQSRDLGVTREEVEAAQESWAAELVEIGTYSSKGWAYRERGRQFIDTLYAYGISNVLFKPAEDWEPRFRSTSDAALAYFVASKDFPEDTGFALKPWTTVHFKNSAFILEGERAWAMGTYTFSNEGDEEYVAEYVFGYIRDSNGGLRINLHHSSFQRGGSQGVADWQVFSSISESDVVAAQRAWCHGFALIGAAHEAGNDYVAHAARFVDGLYAFAIHP…	N/A (partial)
	MMETSP	CAMPEP_0113734516	4	Eutreptiella gymnastica	euglenophytes	832	MELQSHSRPMCLALGAVAAIAACVLVRAASSAPEQFTTLYTTTTSGVSVARAPLVVSRSAAMGPRVGYPSLAALHTPVADAEASMRIVQDTTPSVLRLAQVSASTVFVVGAVLSAVSRFFKGSATQPLSPVDLASSYGTGIGIHTDTRTVALATVTATKDVTTTVTEAEVIAAQKGWGQALVNIATIYDKKGFEAAKAEAEAVIDGAYGYNIAPVLFKPTLTTGDQVFRTTREGALSYFVGGNPKYPNDGGFALKGWRKCEIQNAAVLINGNTATTTGNVIITDKNGNVTKVDKTWTFFKDSKGTMRIMAHHSSLPYTPAAGGITKDEVLAAQNGWGQALVNIATINDENGFEAAKAEAEAVLDGAYGYQIGPVLFKPTLTTGNQVFRTTREGALSYFV…	SP	SP	SP	yes (VRA-AS)
	MMETSP	CAMPEP_0114665952	1	Sorites sp.	foraminifera	321	MSSGGGEITQQDVINAQAGWAGAIKEISKIYLSGGDYVGAAAKAAGELYGYGHTPVLFKPTKAADAQFRPTAEEAMSYFVGSDAVPGGYSEDHGFAINGGKGWSEVVFQNHQIDISGAVAIAMGNYFFTSAADGSTSKVEYTFGYTKNSDGKVRIFLHHSSIPYGSAPASGTPPAAASVTPVAAAFVGSAQGAPKRHSMGFAYSVQKDAYVDLTFGNDVGYLPDGTPMNRAGNCINHPETIGPDPHSPGSPLPRALFVNDVGYLPDGTPMNKAGNAINHPESIGPDPHAPGSPLPPSVYAADVGYLVDGTPLEAAGNNAVH	N/A (partial)
	JGI	Emihu1_109740	2	Emiliania huxleyi CCMP1516	haptophytes	437	MLSLSCISAAGLVAGPARYATAPSRAFVRAAVAVENAAPAGFYWGYDSSDPAAELVEPEPTPLDRLSFGRFDASSDAISIDEVHTAQANWASAIKTISAVHAEGGDFVDMAATAAGELYGYGKTNVLFKPTKATEHPFRPTAEEAMSYFVGAEAMKNDAFKGEDAGFAINGGRGWKDVTFRNHQVELLGDSAIAMGDYVFVDATSGDEVRVEYTFGYRKNEDGKCRIFLHHSSVPYAAGPAAGPAAVTEAEVLAAQKLWADSIASISKVYAEKGDYVAAAGEAAGQLYGYGHTDVLFKPTKATEHPFRPTAEEAMSYFVGAEAMKNDAFKGEDAGFAINGGRGWKDVTFRNHQIKCYGEVAHAMGDYVFVDATSGDKVRVEYTFGYKRCGDGKVRIYLH…	mTP	mTP	mTP	no		mitochondrion
	JGI	Emihu1_439617	2	Emiliania huxleyi CCMP1516	haptophytes	405	MMLFTVATSALVAPLPVAHGRAVASTAVVGHPAVARSAQPVMILPPTVRGAVVGGAAVGLVKTLLDRKGASAAKVGDGDVTEAEVVAAQKLWADSIASISKVYAEEGDFVAAAGEAAGKLYGYGHGNVLFKPTKATDHPFRATGEEAMSYFVGAEAMKNDAFKGEDAGFAINGGRGWKDVTFRNHQIELFGPVAHAMGDYVFTDATSGDKVRVEYTFGYKRCEDGNVRICLHHSSVPYVAAPAAVTEAEVLAAQKLWADSIASISKVYAEEGDFVAAAGEAAGKLYGYGHTDVLFKPTKATEHPFRPTAEDAMSYFVGAEAMKNNKFKGEDAGFAINGGKGWKDVTFRNHQIDLNGATAQAMGDYVFTDATSGDKVRVEYTFGYKRCGDGDVRIYLHHS…	SP	SP	SP	yes (AHG-RA)
	JGI	Emihu1_107327	1	Emiliania huxleyi CCMP1516	haptophytes	243	MLSFTLLTPSLNARPAVLTSAASRASAPHMMAWKSDTSIGSALRSSRDTLGIGQVPSNLIGNVVPTSIGKELTPASVAAPAAVTEAEVLECQAKWANAIASISSVYLEEGDFVAAAGEAAGELYGYGHHNVLFKPTKATKHPFRATGAEAMSYFVGAEAMKNDEFKGEDAGFAINGGKGWSKVVFTNHQIDLNGETATAMGSYDFTCATTGDVATVEYTFGYKRCADGKPRIYLHHSSVPYSA	mTP	mTP	mTP	no		mitochondrion
	JGI	Emihu1_200715	1	Emiliania huxleyi CCMP1516	haptophytes	244	MLLAVRASKLPQRVGIARAVRVLSTSARPVPGVVGVTPSGDITSEDVVAAQAAWSNAITGITKVYQEGGDFVAAAGYCAGELYGYGHSNVLFKPTRATNNPFRPTGEDAMAYFVGAEAMKNDKFKGEDGGFAINGGQGWSEVVFRNHQIDCNGNTAIAMGDYLFTNATTGDKGRVEYTFGYKKNDDGKMRIFLHHSSMPYEPTAAASATAEPVEEALSMWAESIAKQDALLRDARVRVSGMSKP	mTP	mTP	mTP	no		mitochondrion
	JGI	Chrsp1_173339	3	Chrysochromulina tobin CCMP291	haptophytes	550	MLFYVSVLSLFVQPHAGVRNVNVRTSTPEMIFGIGSKVATVLTGKGMVVPTAAFTVTEKEVRAAQNSWANAIATISKTYLEGGDYVGVAGKAAGELYAYGHSNVLFKPTKAVQAQFRPTASMAMSYFVGKNAVANGIEEDAGFAINGGMGWKSVVFDNHQIQVEGNNAIAMGNYYFTCATTGEKTKVEYTFGYKKCTDGKVRIFLHHSSVPFVAGTKPSKQSVADVTEAEVIAAQKSWASSIKTISKVYKNGGDFVGAASSAAAELYGYGHSKVLFKPTKAAEVPFRPTGASAMSYFVGKNAVENGIAEDAGFAINGGKGWADVEFLNHQIDLNGPTAVAMGIYWFTCATTGEKTKVEYTFGYKKCTDGKVRIFLHHSSVPFVASDGPKPVTEEEVREV…	SP	SP	possibly SP	yes (PHA-GV)
	JGI	Chrsp1_170348	2	Chrysochromulina tobin CCMP291	haptophytes	348	MLVFLACPLALTVRNAVPTSVRAPVVSMVAPLEGSFIYGPPVPASKGLKGFSSPTSFIVSDLVTASDGKVVPSTNVWSAPKVAASAPVTEQEVLAAQKAWANSIASISKVYLEGGDYVGAAADAAGKLYGYGKCDVMFKPTKATKHPFRPTGADAMSYFVGAEVMGAKEFVGEDAGFAINGGRGWSSVAFRNHMVKCYGDVALAMGDYVFTDATDGSEARVEYTFGYKRNDDGQVRICLHHSSVPFKDAGPAPVTEQEVLAAQKLWADSIASISKVYKDKGDYVAAAAEAAGKLYGYGKCDVLFKPTKATNNPFRPTASDAMSYFVGAEVMKNDKFKGEDAGFAINGG	SP	SP	possibly SP	no
	MMETSP	CAMPEP_0174754350	2	Chrysochromulina brevifilum, UTEX LB 985	haptophytes	474	MLCAALLFSSYGLLPRSALLPARSAPAQLRAEGTRCVAAEAPEAVGIRRGWEVEWVPSMPKVSELAASDSPLASGSFVRCDDDLCETIELAPITAEDVKAAQDSWANAIQTISKTYLEEGDYIQAAADAAGELYGYGHTNVLFKPTKAAEEPFRPTGESAMSYFVGGSVVENGLEEDAGFAINGGKGWAEVVFDNHQIDYLGNAAIAMGTYYFTCATTGDIARVEYTFGYKRNDDGKVRIFLHHSSVPYAPTGTVVRCDDESCETIELPPVLKGDVDHCQAQWANAIQTISKTYLEEGDYIQAAADAAGELYGYGHTNVLFKPTKAAEEPFRPTGESAMSYFVGGSVVENGLEEDAGFAINGGKGWAEVVFDNHQIDYLGNAAIAMGTYYFTCATTGDI…	mTP	mTP	SP	no		mitochondrion
	MMETSP	CAMPEP_0115845170	3	Chrysochromulina rotalis, UIO044	haptophytes	539	MMYATLFTVGALMADLRMGVHTNVASRAASPSMLFGLGKKAETGTLTSMKGVVAPTKGVMKPATPAGELVTEREVRQAQANWANAIKTISSTYAKGGDYVGAAGAAAGELYGYGHTNVMFKPTKAAEMQFRPMANDAMSYFVGADAVANGIKEDGGFAINGGKGWADVRFDNHMIDVNGNTAIAMGNYYFTCATTGDVTKVEYTFGYKKCLDGKVRIFLHHSSVPYNAGAPASAIGGDVTEAEVLAAQAAWSSSIKSISKVYKEGGDFVQAAGNAAAELYGYGHHPVLFKPTKAVEERFRPSGASAMSYFVGANNVEDGITEDGGFAINGGRGWADVVFDNHAIDLNGNTAVAMGTYDFTDATDGSKATVEYTFGYKKCADGKVRIFLHHSSVPYNAGA…	SP	SP	SP	no
	MMETSP	CAMPEP_0119408512	1	Chrysoculter rhomboideus, RCC1486	haptophytes	197	MLAVTRLQPLRLGGSAAISSLSRCGVPRAVPSLRQIRGITSASTTITEQDVLTAQKAWSDGVVAIGKAYMEGGDYKGMATAAASDIYGYDYGKVLFKPTRCAEVPFRPKPEDALSYFVGGHIAEDTGFAIQPWSKIEWFNHDIYCAGDVALAMGEYKFTDAKTAAVSKVEYTFGYRKHPDGNVRLFLHHSSVPFKPV	mTP	mTP	mTP	no		mitochondrion
	MMETSP	CAMPEP_0119413034	1	Chrysoculter rhomboideus, RCC1486	haptophytes	219	XRRGVTICPQPGAASLPPATAASSAVSTMRLVCLFAVSALAPVEGKLSLLFGNFHSRGHQEEGLVLTEVEVLAAQKAWGEGVVAIGAAYPDGPYEKMALDATSTLYNYDYGPVLFKPTLATEWPFRPTRWEAVSYFVRGKYAEDGGFAIRPWSSVKWDNHNIYCDGPVCTAIGEYYFTDANTNEVTKVEYTFGYQKHSDGEIRIFLHHSSLPYAPAATS	N/A (partial)
	MMETSP	CAMPEP_0183378114	5	Coccolithus pelagicus PLY182g	haptophytes	895	MLSVALLACSALLVDPTRVALSRGQHNVAAVRTPSVQMLFGLGKKKQAAAAGALAVAVPTTGLAPVTVAEVRAAQANWASSIQKISAAYLEKGDFVGVAGQAAGELYAYGHAAVLFKPTKAADVQFRPMAAEAMSYFVGANNVDDGIPEDGGFAINGGKGWSNVVFDNHQVDLNGNTAIAMGNYYFTCATTGSQTKVEYTFGYKRCDDGKVRIFLHHSSVPYSAAPAVAVEYEGISEAEVRAAQANWAGSIKKISAAYLNKGDYVGTASVAAGELYAYGHSNVLFKPTKAAEVQFRPMAADAMSYFVGSDAVNEGIPEDGGFAINGGKGWSDVVFDNHQIDLNGDTAIAMGNYYFTCATTGSQTKVEYTFGYKRCDDGKVRIFLHHSSVPYSAAPAVAV…	SP	SP	SP	no
	MMETSP	CAMPEP_0183611804	3	Isochrysis galbana, CCMP 1323	haptophytes	565	MLYVSLLAASLVLQPQAVLRTPRHAAMTHAYPSLAMNLAEVESAVESPAAIEEVKSDEIATSVVPDLSITEEEVIAAQDLWANSIKQISATFLEGGDYVQAAADAAGELYGYGHGEVLFKPTKCAEYQFRPTGEDAMSYFVGCDAVDGGYTEDKGFAINGGKGWSDVVFFNHKIELRGATAIAMGNYYFTDASDGSSTKVEYTFGYKKCDDGKLRIFLHHSSVPFGAGVPQPVTEEEILEIQSKWSQAIVDISKAYLTGGDFVGAAGEAAGELYGYGHGDVLFKPTKCADVQFRPTGEDAMSYFVGNANVETGYDEDAGFAINGGKGWANVEYMNHKITVQNGVGIAMGNYDFTCATTGDKPRVEYPFGYKRCLDGKVRIFLHHSSVPFKKPTDGVAPV…	mTP	mTP	SP	yes (HAA-MT)		mitochondrion
	MMETSP	CAMPEP_0183611686	3	Isochrysis galbana, CCMP 1323	haptophytes	586	XETPSSRCTDPHLTTASGMLAPLLSTLLLSSGLTLSSPAAVRSVGYAPLRSPYATMSVAAPAKTETLSSVIAPTGFTVTEAEVRAAQASWANAIKTISRVYLDGGDYVQAAAQAADELYGYGRTTVLFKPTKCAEVQFRPMANDAMSYFVGKDAVEGGFDEDAGFAINAGRGWADVVFDNHNIELLGNTAIAMGNYYFTDATSGDKVKVEYTFGYRKNDDGKVRIFLQHSSIPFGAGMPAPVTEEEVLEVQSKWAKAITTISAVHKSGGDFVGAAADAAAELYGYGHGDVLFKPTKCADVQFRPTGADAMSYFVGKANVEEGYEEDLGFAINAGNGWSDVKYMNHKVTIQNGVGIAMGNYDFTCATTGNKVRVEYTFGYKRCADGKVRIFLHHSSVPFR…	N/A (partial)
	MMETSP	CAMPEP_0179773922	3	Isochrysis galbana, CCMP1323	haptophytes	661	MLQSTSVRRAGWSAPRLACARLAGSRRLVCSGYGSLSLARHIKHNADFVEKNKDPVSEHGAKSHQPWYRRIGCSDARASLNEFFGQYRGEASMHRNVANPVVNTDKNLLSVMQYVVGALCVPDIIVCGHDDSGGVKATVSKSSPDSRDLGSPPEPTKKTTDSTVTEEEVRAAQARWANSIKTISSTYLNGGDYVQAAADAADELYGYGRSTVLFKPTKCAEYQFRPTGNDAMSYFVGHKAVKGGYKEDAGFAINAGKGWSDVVFDNHKIELLGNTAVAMGNYYFTDASNGKKVKVEYTFGYKKNVDGKLRIFLHHSSVPFGAGAPTPVTEAEILAVQSKWSNAIKTISRTHKEGGDFVGAAAEAAGELYGYGHGEVLFKPTKCAEVQFRPTGAEAMSYF…	mTP	mTP	mTP	no		mitochondrion
	MMETSP	CAMPEP_0185547882	1	Pavlova sp., CCMP459	haptophytes	243	MMRIVLAAFLFAAPASAYVAPAARASAVSRSAVASRAHAVAALTKTPNSEAGLVIKQESKQTITEDEVYAAQRAWADGVVAIGKAHMEGGDYIGLATGAASSLYAYDYDAVLFKPTRCVDQQFRPTPENALSYFVGGKNVGDIGISEDGGFAIQPWSKVRFNNHAVNCNGPTAIAMGNYFFTDAKTGDISKVEYTFGYRKFDDGNVRIFLHHSSVPYKKPGSAPAAASASASASGDKHIHIYL	SP	SP	SP	yes (ASA-YV)		complex plastid
	MMETSP	CAMPEP_0185542314	1	Pavlova sp., CCMP459	haptophytes	250	MQTTFTLTTFAAALLLAPASAYSAQPRSSVAWGKNSAVSRSAVSPRPVMIFGASTTEAPKKAVKGLKITEEEVEAAQDAWANGVVAIGKAFTEGGNHVAMATAAASDLYAYDYGNVLFKPTRCADMQFRPEAKDALSYFVGGYVEEDTGFAIQPWSNVDFNNHGVNICGDTAIAMGNYYFTDATTGDKSLVEYTFGYRKFEEGKVRIFLHHSSVPYQKPSAAPAAAAAPAGDKKASMTITSGEKHIHLYL	SP	SP	SP	yes (ASA-YS)		complex plastid
	MMETSP	CAMPEP_0185545658	1	Pavlova sp., CCMP459	haptophytes	245	MDGTHKSLQELKDAGMVIKQNNRHTITENEVLAAQRAWADGVVAVGKAYMEGGDYKALATAAASQLYAYDYDPVLFKPTRCVDKQFRPTPLDALSYFIGEAAGDCHISEDGGFAIQPWSDVRFNNHAINVQGNTGIAMGNYFFTDAKTGQVSKVEYTFGYRKFGLRGNNVRIFLHHSSVPYKKPTAAPAASSGAKDVHIDLRKLGLINKNNATASTEWTTPAIVSTATSATALAACAYLYSIIPH	mTP	mTP	mTP	no		mitochondrion
	MMETSP	CAMPEP_0172963558	1	Phaeocystis antarctica	haptophytes	237	MMLLSSAFLPALNVRPGMMTSSTARAPAASMKMPQSLETAFVQSRKSLGIQAIPTELRAAIASTFPTTGKTAAPAAITEAEVLDCQAKWAAAIASISAVYTEKGDFVGAAGEAAGELYGYGHHNVLFKPTKSTKHPFRPTGGEAMSYFVGAEAMENAEFEGEDAGFAINGGKGWKKVKFANHQIDLNGETATAMGSYDFTCATTGDVATVFYTFGYKRCADGKPRICLHHSSVPYSP	N/A (partial)
	MMETSP	CAMPEP_0118888208	5	Phaeomonas parva, CCMP2877	haptophytes	823	MMNFIKLALLPVAVSAFTAAPRRAAPSMIFGSGQKATAKPLKPVTAKEVRAAQAKWASSIKKISESYLNGGDFKADAGEAAGVLYAYGHSNVLFKPTKAKDAQFRPMAADAMSYFIGADNVEVGAIAEDGGFAINGGKGWEDVVFDNHKIDLNGPTAVAMGNYYFTCATTKDVTKVEYTFGYKRCNDGNVRIFLHHSSVPFNPDAGAAAPKNGITEDDVRAAQNLWRDSIKKISLAHKRNKDFVSVAGAAAGELYAYGHANVLFKPTKAKEAQFRPMAADAMSYFVGAKNVEEGAISEDGGFAINGGRGWSDVVFDNHQIDLNGDTAIAMGNYYFTDATDGSKSKVEYTFGYKRCNDGKVRIFLHHSSVPYNPAPSAPAPEDAGKTITEAEVIAAQDLW…	SP	SP	SP	yes (VSA-FT)		complex plastid
	MMETSP	CAMPEP_0113284230	4	Prymnesium parvum	haptophytes	705	MLSLAVLTSAVVLLEPRAXLPSHVGRATSPSMILGIGKLKAALEGTPKIVPTKVYVAPSASKPITHAEVRAAQANWAKSIKAISKTYLNGGDYIQAAADAAAELYGYGHSNVLFKPTKAAEFQFRPMASDAMSYFVGSNAVDGGYAEDAGFAINGGKGWSDVVFDNHQVDLNGETAIAMGNYYFTCATTGSKTKVEYTFGYKKNADGKVRIFLHHSSVPYTESPATGPAITESEVKAAQRAWSSAIKTISRVYLDKGDYVQAASNAASELYGYGHSKVLFKPTKAAEKQFRPTGEDAMSYFVGADAVENGIAEDAGFAINGGKGWSDVVFDNHQIDLNGNTAIAMGNYYFTCATTGSKTKVEYTFGYKKNDDDKIRIFLHHSSVPYVMPPSKPALAPVT…	N/A (partial)
	MMETSP	CAMPEP_0119343604	5	Scyphosphaera apsteinii, RCC1455	haptophytes	892	MLCSMIVAFGALVLEPRVSSHGPGVARAPAATMIFGRQKIASKTAESISTDFVGKVVPASMASRIAAPADFLVTEGEVRQAQAAWANAIKTISKVYLESGDYVQEAGNAAAELYGYGHSNVLFKPTKAAKYQFRPMASDAMSYFVGGEAVEGGFDEDAGFAINGGKGWSDVVFDNHQIELNGNTAIAMGNYYFTCASTGSKTKVEYTFGYKKAADGKVRIFLHHSSVPYATAPTSAPVLTVSELEVKTAQAAWASAIKSISKVYLESGDYVQAASNAAAELYGYGHSNVLFKPTKAAEHQFRPTGEDAMSYFVGASAVEGGYEEDAGFAINGGKGWSDVVFDNHQVELNGNTAIAMGNYYFTCAATGSKTKVEYTFGYKKNDDGKVRIFLHHSSVPYAV…	none	SP	SP	yes (VSS-HG)
	JGI	Auran1_60103	1	Aureococcus anophagefferens	ochrophytes	196	MLGLRTIAARGAAARVPALLRQGLPGSALAQRSFSAGVSEADVLAVQSKWAAAIETISATHKDGGDFIQAAADAAGELYAYGHGDVLFKPTKAAAHQFRPTPEEAMSYFVGGANVADGYDEDGGFAINGGKGWAKCVYDNHNVVVKNDVAIAMGNYYFTCATTGEEAKVEYTFGYQRCDDGVVRIFLHHSSVPFAA	mTP	mTP	mTP	no		mitochondrion
	JGI	Auran1_60001	1	Aureococcus anophagefferens	ochrophytes	162	MSRAEGSSPSITAGDVAAAQKEWSDRLIAIGKTFSDGGDYKAVAQATLDALYGYASGFDVLFKPTKAADKAIRLTEAEAASYFVGDGCCAEDKGFALAPYTAVKWDNKGAIFHGDSATAMGEYTFTDAAGGETKAEYTFQYAKAAGGSLKIVVHHSSLPYKK	none	none	none	no
	MMETSP	CAMPEP_0197290808	1	Aureoumbra lagunensis, CCMP1510	ochrophytes	200	MKTAILSSFLVVVTARLTPSTSSVQNSLSLPRGGATAAQSKAITFADVQEALRIWCDGVIEIGQVYSEGGDYRSVAIEMIESTYAFNLDLGKGNQVLFKPTKAYEHPLRSNFDEAVSYFAGAGKYSEDKGFAIQPWSKIRFDIHGVFITSDCATAMGHYMFTDANTGSEVRVEYTFQYVRGPDGKLKIVLHHSSVPYNPH	mTP	SP	SP	yes (STS-SV)
	MMETSP	CAMPEP_0197286222	1	Aureoumbra lagunensis, CCMP1510	ochrophytes	234	MKIVFALLLTNAFAFVPSSTVVTPVARRPHGGQPVMLVSKNAVSGLTVLAAATAVAEKPATTQVAVKKSLSDPITKDEVRAAVRAWCDGIVDIGRVYKSGGDYKARAIQHIEKHYAFDSITEGSKLLFKPTLASEYNFRSDMDEFISYFIGDGVYSEDGGFAIKPWDAVRFDTFGTFIVPGGSSGTTSGIYHFTPSAAPDTEVKVEYTFQFIRSKTDPSQLKIVLHHSSVPFSK	SP	SP	SP	yes (AFA-FV)		complex plastid
	MMETSP	CAMPEP_0197287040	1	Aureoumbra lagunensis, CCMP1510	ochrophytes	203	LARGSSTFPSSIRALSYCATNNIGLNRAQNSAFSRTHSTASTGVITKDEVVNALQAWCDGIVHIGKVFQSNGDYTTASKKFLDEKYAFDLMDGSGNNHNVVLFKPTKAAEMPIRHDMDSALSYFAATGLVNEDKGFAITPFTKIRHKISGMFITSGTATSMGHYWFTDLSGGETKVEFTFQYIRGPSGDLKIVLHHSSLPFNP	N/A (partial)
	MMETSP	CAMPEP_0118652144	1	Bolidomonas pacifica, CCMP 1866	ochrophytes	204	XTNSNLLQILLLLLTILVATSSPVPNSSQLAFGFPFRRRGKKATLTREKVEAAQKAWGDAIVNISSIHKEGGDFVGAAGKAAGELYGYGHFDKVLFKPTKAAKYPFRPTAGEAMSYFVGGTNVEGGYDEDKGFAINGGKGWSNVEFNNHDIVLDGNSAVASGEYKFTCATTGDITKVEYSFGYRSISDGSVRIWLHHSSVPYSA	N/A (partial)
	MMETSP	CAMPEP_0197394818	1	Chrysocystis fragilis, CCMP3189	ochrophytes	281	MAKMLVLVLGVLGVEAFVSPVTTTHRAAVLRPLSSTVVDKKEEAKAKVAATPAVVKPGIPPKQIEYPEVRAALKAWTDGIIEIGDVFTAGGDYRAKAMEVIESNYAFSHEMGPGNQILFKPTKASEHPFRSQYDEFLSYFVGDGKFSEDQGFALAPWSKIRFDMYGVFITEASATVSGNYWFTNANDGSETKVEYSFQFVRVANPPGKLKIVLHHSSLPFTXLDYHKKAHSACDLYKLANPGTSQVVVVVTAASYLGDVSPREGGREEEGSRVSPRSSALX	SP	SP	SP	yes (VEA-FV)		complex plastid
	MMETSP	CAMPEP_0185692316	1	Chrysoreinhardia sp, CCMP2950	ochrophytes	223	MMRRVPLRPHQLRVRAPVGRRACARVATPARPLLSLSTVAAPKLPLGARSFSATAISVDDPITKDEVKATVKAWCDGIVAIGKVFSEGGDYEAKALEHVQRHYAFGDVVPEGSKLLFKPTLASETNFRSDLDGTMSYFVGNGIHSEDNGFAIKPWSKVRFDIFGTFITGPTATVSGLYYFTPTATPDVEVKVEYSFQFVRSKAQPDQLKMVLHHSSVPYSPPN	mTP	mTP	mTP	no		mitochondrion
	MMETSP	CAMPEP_0185790842	2	Dictyocha speculum, CCMP1381	ochrophytes	429	MRFLFLPTVTLALVQHVPTIRRGTAFPRPHFSPLLAAKTEPLGDVQYILVGGERVGVKKASKFDPALTEVTEEDVLECQKGWAGAIAAASAIYAEGGDYIQAAAGAANELYGYGHTKVLFKPTKAAEFPFRSKSSEAMSYFVGGNVIEGGYDEDAGFAINGGNGWESVEFFNHGIDLHGLTATAMGYYVFTDATTKAKVRVEYTFGYKRCSDGKVRIYLHHSSVPYSAAPAVPAAEGTLAPLTEKDVSECQAKWANAIETISKTYLEKGDYIKAAGAAAGELYGYGHSQVLFKPTKAAAVPFRPSGEEAMSYFVGGNVVENGYPEDGGFAINNGKGWKDIVFTNHGIELLGSSAIAMGSYEFTCATTNEKSRVEYTFGYKRNEDGKPRIFLHHSSVPYK…	mTP	SP	SP	yes (IRR-GT)
	MMETSP	CAMPEP_0182552796	4	Florenciella parvula, RCC1693	ochrophytes	795	MLRLVTLALVAGEASAFLPARAQPKMILGFGKKTGGDKASSPAVVSVVPAAGKVVKGGKKTPTVSTALLKASGLDEKSMVTALEDLRTAGGATVAASEGDVLVEGVVGPIVSGPVTEKDVIAAQAAWSNAITSISKVYLDGGDFVTAAGYCAGELYGYGHSDVLFKPTKATKNPFRPTGEEAMSYFVGADAMSNDKFKGEDAGFAINGGKGWSNVVFSNHQIQLMGESAIAMGSYDFTCATTGAVNTVEYTFGYKKNSDGKMRIFLHHSSVPYAAAAAPLTEKEVIDCQDNWASAIQTISAAYLHKGDFVGAAGQAAGELYGYGHHDVLFKPTKATKHPFRPTGEEAMSYFVGADNFPGSSQFKGEDAGFAINGGKGWKKVVFTNHKIDLNGDTAIAMG…	SP	SP	SP	yes (ASA-FL)		complex plastid
	MMETSP	CAMPEP_0195764032	1	Pelagococcus subviridis, CCMP1429	ochrophytes	173	MGNCLTSTVDEPEPTREGASAPITEKEVKAAQDAWAAGVVRVGKVYTDGGDFKAAGKEVLDDLYGFASGFAVLFKPTKAADQAIRLKESEAVSYFVTGHIPEDKGFAIAPWTKVRFDNKGTLLLGDTATAMGEYYFTDPAGGVTKVEYTFQYRRAADGSLKIVVHHSSIPYKK	N/A (partial)
	MMETSP	CAMPEP_0203001292	1	Micromonas pusilla, CCAC1681	prasinophytes	193	MSCFAAPKVDKSVTSEEVEACWQAWADAIVRISKIHKNGGDFVAAAGQAAGELYGYGHGTVLFKPTKAAEYPFRPLASQAMSYFVGGSNVTFVSASSSQPAGKKGGMNIRKAEKGYGEDAGFAINGGKGWEHVEFQNHQIDCHGEVALAMGTYYFTCATSGDVVKVEYTFGYKRNSDGKVRICLHHSSVPYAA	N/A (partial)
	MMETSP	CAMPEP_0203041700	2	Micromonas pusilla, CCMP1723	prasinophytes	464	MQTIASRSAIIGQRVTARPSGKTSKSAVRQPIKVNAVHTLQSGKGIMVDPDQYDDDANRGRGSGFVARPAGARVASSSASYSAAAKPARVVRAPDGVVYDPDQYDPDANQRSSGAIYSPPAAQLVQDLQAPAGSGQVTSAEVKACQDFWAKSIVDISASFLQGGDYVGLAGQRAGELYGYGNCNVLFKPTKAAQHPFRPTANDAMSYFVGHDAVAGGYNEDHGFAINAKKGFSKVVFKNHQIDCHSQVALAMGTYEFTCATTGAVSEVEYTFGYKRCPDGKVRICLHHSSIPYGGGAAAPATGAVTKEDVMKAQDFWAQSICDISRTYLQGGDYVGLAGERAGELYGYGHSNVLFKPTKAAEYQFRPTANEAMSYFVGGNAVPGGYNEDHGFAINSGKG…	mTP	none	possibly mTP	no
	MMETSP	CAMPEP_0182862734	2	Nephroselmis pyriformis, CCMP717	prasinophytes	265	VGNDAVGGKGYAEDGGFAINGGKGWSDVGFTNHAIDYNGPTATAMGSYVFTCATTGAESYVEYTFGYKRCDDGKVRIYLHHSSVPYAAAPAPLTEAEVLECQAGWAAAIKGCSKLCLEGGDYVGAAAGAAAELYGYGHTNVLFKPTKAAEYPFRPTGEEAMSYFVGANAVENGYAEDGGFAINGGKGWSDVVFTNHQIDYNGSTAIAMGSYVFTCATTGEESKVEYTFGYKRCDDGKPRIFLHHSSVPYAAAPAITTSEKKTVNA	N/A (partial)
	MMETSP	CAMPEP_0113920580	1	Picocystis salinarum	prasinophytes	246	GVDDDDEDAERRRAFAXARVRKERKEGEWVARHGPRKAPCRDELRVAAGGAGRKKRWETAPSVAGSRVWAPCWKVKAGISATIVACIVSAGQASAIEEQEVLDAQDSWASGVVRVGSLNTWEESRDAASELIRDLYAYDTTRVLFKPTLARQIPFRHTFDGALSYFVGRNDEYPEDQGFALRPWSNIAFQNSGVLMYDDVAMVSGVYALTDTQGGQTDAEYTFVYQKQKDGKLRIIVHHSSIPFGG	N/A (partial)
	MMETSP	CAMPEP_0113928352	1	Picocystis salinarum	prasinophytes	460	MANFACWILAVLACCFAVWSVEAIEEEDVLEAQEMWGAGIVNIGSQDSWEESKEAAEDHINTLYAYDTTGVVFKPTKASDVPFRNTFDGALSYFVGQNDEYPEDGGFALEPWTDVRFDNKGIVLLDDAAIAGGVYYFTDTDGEETAVEYTFVYTEDEYDNLKISAHHSSLPFAXLGGVQEWGDMGVFPRLNLSRGRDGMSNSRHATALFGMGGVPSPRSIKFSLSWTTAXPHTIATDCMTHRSRLPRAHRLRLFPDGDFEANLGNLQSHPNFRAGHVPRPFSKRKPALDAPWRPLEPPSAXVSFQAGPVQPSDAVTLGSGVVNMHRKPWIVTVSDARRQLPSTSFRRRAMASGGAFGGARGLQPKPPEKGVFPLDHFGECKAVKEEYMKCLKENKHDSE…	N/A (partial)
	MMETSP	CAMPEP_0195563266	3	Prasinoderma coloniale, CCMP1413	prasinophytes	659	MAVAATASRPARAAAAPSRPRSGRAARRCATRAAGKAEISPASISATPASIGEISSVAAPASPATPAPTLLGALPATPPASAVTAGMAAVATGLAAWQFAAARAAKLALSAAKTSHENELRDVALDGRLSALEKIITSGALAPPQVVPQVVPPAVEVPVPSAPPPVEAAEPTVEPMTEAEVLECQANWANAIKSISKTYLDGGDFVGAAGKAAGELYGYGKTDVLFKPTKAAEVPFRPTGADAMSYFVGAKNVKEGAIAEDGGFAINGGKGWSDVVFTNHKIEVIGPVAIAMGSYVFTCDRTEAKAKVEYTFGYRRNDDGKPRIFLHHSSVPYVEAPAPVTAAEVLECQQNWANAIKSISKTYLEGGDFVGEAAKAAGELYGYGKTDVLFKPTKAAAVA…	mTP	cTP	plastid	no		plastid
	MMETSP	CAMPEP_0119185354	3	Prasinoderma singularis, RCC927	prasinophytes	422	GKDAVENGYEEDAGFAINGGKGWKDVVFTNHQIDLNGPTAVAMGSYVFTCATTGNKATVEYTFGYKRNDDGKVRIFLHHSSVPYVDAPAALTMKEVEECQAKWANAIKNISKVYKDGGDFVGAAGEAAGELYGYGHCDVLFKPTKAAEVAFRPTGADAMSYFVGAKNVSEGGIAEDGGFAINGGKGWSDVVFTNHNVALNGPTAQAMGSYVFTDATTGSKSKVEYTFGYKRCADGKPRIYLHHSSVPYVEVPAAVTEEEVLECQAKWANAIKNISKVYLDKGDYVAAAGEAAGELYGYGHSNVLFKPTKATTTPFRPTGEMAMSYFVGKDAVEKGYEEDAGFAINGGKGWSDVVFTNHQIDYNGPAAVAMGSYVFTCATTGDKVTVEYTFGYKRNDDGK…	N/A (partial)
	MMETSP	CAMPEP_0197864890	4	Pterosperma sp., CCMP1384	prasinophytes	878	METTLAFSNLINSAAAAQGLSSRNLHSRRSVVPQKVKAVNSGRVTNCVTASVSNRDEKVSMVLKAAKLAGVAGVGLAGLAAAPLTAHASPIVDGLVDGSLDPNVILPAMGAAFGGIAVSAVNKLQDTIQGTGADKGKAPVTEEEVLAVQAAWAGAIQNISKVHKEGGDYVGAAGKAAGELYGYGSGNVLFKPTKAQGDSTFRPTAENAMSYFVGGNAVDGGLPEDSGFAINGGKGWAKCVYDNHQIELKDGIGIAMGTYDFTCATTGEVSTVEYTFGYSRCDDGKVRIFLHHSSVPYNSAPAVPAPVSEEEVLAVQASWAGAIQNISKVYKDGGDYIGAAGEAAGELYAYGHTNVLFKPTKAMGEQTFRPTAEDAMSYFVGGAAVEDGYEQDGGFAING…	cTP	cTP	plastid	no		plastid
	MMETSP	CAMPEP_0119205768	2	Pycnococcus provasolii, RCC2336	prasinophytes	430	MPSMSTLRLTSARPALRASGPAFRLSQTSVRRGAPLVRAMEGEIATLVGGITLGGLTGAALGALNGRVSTLETGGSASSSSSSASAVRPVTKAEVLEVQKNWAAAIAGCSKIYKDGGDYIGAAQKAAGDLYAYGHSDVLFKPTKAREYPFRPTAGEAMSYFVGGKVVDNGYDEDGGFAINGGKGWKSCVYKNHKIELKGGIAIAMGTYDFTDATDGSVSTVEYTFGYRRCDDGKVRIFLHHSSVPYGSGSGPAPVTEAEVLEVQKNWAAAIAGCSKIYKDGGDYIGAAQKAAGDLYAYGHSDVLFKPTKAREYPFRPTAGEAMSYFVGGKVVDNGYAEDGGFAINGGKGWKSCVYKNHQVELKGGIGIAMGTYDFTCATTGEVSTVEYTFGYCRCDDGK…	mTP	cTP	mTP	no		mitochondrion
	MMETSP	CAMPEP_0117654494	2	Tetraselmis astigmatica, CCMP880	prasinophytes	498	XRRAALTACIPRPNGYLHSACLLGGHPDLGQIHRRCLGPERVVSATIQIEFHXEGAPTATSTMDRSMETAARRLERVKMHLTAPESSGLFLSPVNAGTLTIKDSRTDSVYEVPISDQGTVKASEFQKIKTGGDVPLRLEDSGRLLVGAAAAAAGLAVGFLSQGDKASDASSGAAPVTKAEILEVQDKWGSAIKRISMVYKTGGDYVKEAASAAGELYAYGHSEVLFKPTKATDNQFRPTPEEAMSYFVGGKAVADGYKEDGGFAINGGKGWKQVVHDNHKIVLKGSIGLAMGNYFFTCSKTEEVSKVEYTFGYMRCTDGKVRIFLHHSSVPYSPHPAPVTRAEVVAVQDKWAAAIKRISKVYKTGGDYIKEASAAASELYAYGHSAVLFKPTKAAKHQF…	N/A (partial)
	MMETSP	CAMPEP_0185856530	2	Erythrolobus madagascarensis, CCMP3276	rhodophytes	307	VGGNPSYAEDKGFAIKPYTAVRWENSNIITQGTSALAMGHYFFTNTDGSVVKVEYTFGYIRDDQGNLRINLHHSSLPFAANDAKPIARDEVLEAQRTWGEGIVAIGKVFTECGDFKARATEHINSLYAFSMPGQQVLFKPTLAAQTPFRGDFESALSYFVGGNPSYAEDKGFAIKPYTAVRWENGTIITQGTSALAMGHYFFTNTDGSEVKVEYTFGYIRDDQGNLRINLHHSSLPFAANDAKPIARDEVLEAQRTWGEGIVAIGKVFTESGDFKARATEHINSLYAFSMPSQQVPTISSQILTGAW	N/A (partial)
	MMETSP	CAMPEP_0185856924	1	Erythrolobus madagascarensis, CCMP3276	rhodophytes	605	XYQFYSKSLLRDHRGAVALWAVSSRAXEYLDKGTEEGNMVAGFVSGFGVGSAHALTAQKRSVRGLTPAVAGQRSARAQQRLVAVAAVAAPVADPITTAGCFKTFNKLVEMLKDEGLLGSFPSSSTLLIPTDEAFARLAPGTLELLMKKPTTALDILQYHVVTSGAFKLDDLSGTGYLPSMQGKDMPYIALKGVVKFGNAMAIPQSSNIACATGYVHAVDTVIMPPNMTLGGIGAGYAPSFAMNLMKQQPFGADEKPAANSGTKPITRDEVLEAQRTWGEGIVAIGKVFTDGGDYTARATEHINSLYAAVRWEEPEVVTQGTSALAMGHYYFTKTDGSVVKVEYSFGYIRDDEGKLRINLHHSSLPFAPSNDKPITRDEVLEAQRTWGEGIVAIGKVFTE…	N/A (partial)
	MMETSP	CAMPEP_0198365508	3	Madagascaria erythrocladiodes, CCMP3234	rhodophytes	549	MTTTAFVTATPFVRSRAALGRSAPARAMPSMVAAPLLRGGAAVAVGGAALALSRVAYKALTKTSTQSVTEAEVLAAQAAWSDAIVRISAAQAAGEDFVQVAATAAGELYGYGHGEVLFKPTKATNNPFRPSAEDAMSYFVGAAATKNLAFEGEDTGFAINGGRGWEQVVFRNHKIELYGSVALAMGEYFFKDATSGEVSRVEYTFGYKRNEDGKLRICLHHSSAPFEQKVAPVTEAEVLAAQKLWSDSIVSISKVYAEEGDFVAAAGEAAGKLYGYGHCDVLFKPEDVLAAQKLWADSIVSISKVHAEKGDFVAAAGEAAGKLYGYGHCDVLFKPTKATAHPFRPDAADAMSYFVGADAMENAKYKGEDAGFAINGGRGWQKVVFNNHKIDINGSTAQA…	mTP	cTP	plastid	no		plastid
	MMETSP	CAMPEP_0198309248	1	Madagascaria erythrocladiodes, CCMP3234	rhodophytes	177	XGARARCGAAHVRAASSAAPGEITEAELAQARKNWGDGLVAISKAYDEAGIDSARDVAGKVIDAAYGYAWGNVLFKPTLASGKQTFRPTRDGALAYFVGHSDAYPRDTGFGIRGWREVTSETAAFFIQGDIAMWMGWIHCKDKDGYVKTVDKSWGYKKDADGTLRIIHHHSSLPYAG	N/A (partial)
	JGI	Pum0434s0001	5	Porphyra umbilicalis	rhodophytes	965	MQSKRSLSTYVRATTLHRCNSSSVPPLAPLLDEHIDKDQFFRYSHPNDSSMATPAFVRGLAFVRGPAFVSGPPLVSGRAALPSARSTTRPARTATRMVAPPLLRGVAAVVVGGAAVALMRLVFKSKKVVKPVTEEEVLAAQSAWSDAIVRISAAQAAGEDFVKVAGTAAAELYGYGDGDVLFKPTKATNNPFRPSAEDAMSYFVGSAAVENIAFDGEDSGFAINGGRGWEKVVFRNHEIKLFGEVAHAMGEYYFKDATNGDVSRVEYTFGYKRCTDGNVRICLHHSSVPFEQKVPAVTGAEVLAAQKLWCDSIVAISKVYSEKGDFVGAAGEAAGKLYGYGHTDVLFKPTKATAHPFRPTAADAMSYFVGAEAMDNPKFEGEDAGFAINGGRGWSDVVF…	mTP	mTP	possibly mTP	no		mitochondrion
Archae	NCBI	DAC07304.1	1	Candidatus Poseidoniales archaeon	archaeon	155	MITREGIEKAQQAWGEGIVAMASAHLEEGDYVGIARNHVETLYAYGMSTVLFKPTLAAVEQFRPTFEQALSYFVASNNACPEDKGFAIKGWTKVRFENTDIILDGSTALAMGNYFFTPPKGEEVKVEYTFGYVLDDAGALRINLHHSSMPAIADQ	none	none	none	no
	NCBI	MAZ62070.1	1	Euryarchaeota archaeon	archaeon	152	MITLQEVEIAQENWGQGIVEISTEYDNGGDFVKRAELHINSLYDYKDGSVLFKPTFASEMQFRSTFEAALSYFVGENGVCPEDSGFAIKGWTNVRFQNDNVIIHGSTALAMGNYFFTNPEGNEVKVEYSFGYTKDREGNLRICLHHSSIPSV	none	none	none	no
	NCBI	MBQ60324.1	1	Euryarchaeota archaeon	archaeon	154	MLSLAKVKDAQRAWGEGIVAIATAHTNGGDYVGLATDHVNTLYAYQIGPVLFKPTLAATNQFRPTLQTALSYFVASNNACLEDQGFAIKGWTSVRFENSDIIINGNTALAMGNYFFTGQEGFEVKVEYTFGYILDDNGGLRIQLHHSSMPAESN	none	none	none	no
	NCBI	RJU98082.1	1	Candidatus Poseidoniales archaeon	archaeon	164	MKAHLRDGVEMVTAADVEKAQQAWGEGIVEIAAAHDAGMDYIERARTHVETLYAYGIGPVLFKPTFAVEQQFRPTFEGAMSYFVGQNGTCPEDNGFAIQHWTNVRFENQEMVINGTTALSMGNYFFTRPSGEEVKVEFTFGYIVDSNGALRIHLHHSSMPASVV	none	none	none	no
Bacteria	NCBI	WP_111992058.1	1	Erythrobacter sp. KY5	alpha-proteobacteria	194	MKIFASRSLSTALLGSAAAFAALSAPAMAQDSAPITTEEVEAAQKAWGEGIVRISTAHANGQDYEAVARNHLDTLYNYDDGMVLFKPTLAAEDQFRGTYNEALSYFVKGMRAEDSGFAIKGWTDVRFENEGIVTDDDNAMAMGNYYFTGPDGSVTKVEYTFGYVRDEDGNLKINTHHSSMPFDPAPDQVAQSGN	SP	SP	mTP	yes		periplasmic/extracellular
	NCBI	SHN58136.1	1	Porphyrobacter sanguineus	alpha-proteobacteria	192	MKTIRMIGLMAAPALLVACNAAGDGNGEPAGAAAGKSPITPAEVESAHKAWGEGIVTIGKTFIEKGDHRQAATDHIDRFYAYDMSDTVLFKPTLAAETQFRGSEEAALDYFVGKEGTEDKGFALAPYTNVRWENEGTVIDEDGDKAVAMGNYYFTGPDGNETKVEYTFGYVKDDAGNLKITVHHSSLPFSGG	SP	SP	SP	yes		periplasmic/extracellular
	NCBI	WP_058719172.1	1	Paucibacter sp. KCTC42545	beta-proteobacteria	194	MKKLNSSILSLAAAMAFVAGSAVAQSSVVANEARVYNANISLAEVHAAQQAWGDALVKISDDYTAGGFAKAQATASAVLDAAYGYNLGPVLFKPTLTTNPQTFRTTKEGALAYFVGGDKAFPNDKGFALKGWKKVEISNAAVHINGDVANTMGKVAMTDAAGKVTTVDKTWTFKKDDTGTVRIVLHHSSLPYAN	SP	SP	SP	yes		periplasmic/extracellular
	NCBI	WP_097200930.1	1	Variovorax sp. YR752	beta-proteobacteria	187	MKHFTHIAIASVLIAGAILPAAAKEKIASQSITEAEVLGAQQAWCKALIDISAANASGGQPAARALAEKVIDSAYAYQQGAVLFKPTLTTSPQTFRTARDGALAYFVGGNPTFPNDTGFALKGWSKCEIANSAVLIHGDVASTLGNVLFTGPDGKVTTVDKTWTFVKDSAGKLRIVVHHSSLPYAGS	SP	SP	SP	yes		periplasmic/extracellular
	NCBI	WP_086934721.1	1	Agarilytica rhodophyticola	gamma-proteobacteria	181	MLALSLGSTVCFSDDDDDAITKAEVYEAQRIWGEGIVAIGDAYTNGGDYKALAADHVATLYAYDQDTVLFKPTKAAEQQFRLNELDAVSYFVTGVVAEDKGFALQTWSAVRFENADIIIDSDSAVAMGNYFFTDANTGEEVKVEFTFGYVRDKDGDDDDDDEEGGALLINLHHSALPYNPK	none	none	none	no
	NCBI	WP_135320737.1	1	Aeromonas hydrophila	gamma-proteobacteria	229	MGGRPIPPHSRLNGGFNFYSSQIDKLRDSLNATPRSHDRMKLLTKTLFTKQSGLVLVLLAASGTLSAAQITNNNITEAEIKAAQDAWGKALIQISDDYRSGGIDKARATAGAVLDSAYGYAQGPVLFKPTLAGGEQTFRINQEGALAYFVGNNKAYPADTGFALKNWQSYDYSNAAVYINGDMALTMGKVHLTDRDNKQTTVDKTWGFKKGDDGKVRIVLHHSSLPYAG	mTP	none	none	no
	NCBI	WP_001189472.1	1	Vibrio cholerae	gamma-proteobacteria	190	MQRMTRTLSVSALVLCGLLSFTTQAADLVVNNNITHEDVLKAQQAWGEALIKISDTYQKQGIKAATELANQVLDQAYGYQQGAVLFKPTLASGKQTFRTDTEGALSYFVGNNKSYPQDSGFALKGWKEYRFENAAVYIDGDLALTTGNVFLVNDKGQETVVDKSWAFKKDEQGQLRIVLHHSSLPYQAK	mTP	SP	SP	yes		periplasmic/extracellular
	NCBI	WP_152427682.1	1	Desulfotignum phosphitoxidans	delta-proteobacteria	182	MRTYHKILILVLVLSIGLVFPVYGETVKKLTTGDIIALQNQWGHGIVTIGKVFQAGGDYTTAAREMIAKMYGYDDGPVLFKPTKAAADQFRETADQALSYFVGGRVPEDHGFALQPWSEVRFENHDVAIQNNMAVAMGNYYFTDANTGDVIKVEYTLGIKRCEDDRPVIFLHHSSLPFQPGH	SP	SP	SP	yes		periplasmic/extracellular
	NCBI	WP_092160765.1	1	Desulfovibrio ferrireducens	delta-proteobacteria	191	MTRDKSRYCCRLVLVAVMFCFLFVAGCSKNEVTIQDPISVAEVENAQKQWADMLINVGAVHSNGGDYKKAAQNLINQLYAYNYEKGIVLFKPTKAKIHPFRVSKEGALSYFIGDNSEYLEDKGFALAPWVDIKFHNDEMYMHGDMAIAMGEYLFTDTKGNTAKVEYTFGYIRDESGALKIVLHHSSLPYQD	SP	SP	SP	yes		periplasmic/extracellular
	NCBI	WP_035084491.1	1	Aquimarina latercula	bacteroidetes	157	MITKKEIENAQKIWGEGVVQIGALHTDRSANETYTENFVNDLYDFDNKEVLFKPTKAAIDQFRITKEGAISYFIGGNSKFSEDKGFALQPWTQVRFENAALILEENRALAMGNYFFTDTNGQDTKVEYTFGYRKDSNGKLKIDVHHSSLPFSIVESV	N/A (partial)
	NCBI	WP_051568073.1	1	Draconibacterium orientale	bacteroidetes	158	MNEQFSKEDILKRQYDWGNGIIRIGKIYTAKGDYVKAAKEHIDDLYGYGESKVLFKPTKATDPQFRASKEEALSYFVGGNNEFPEDQGFALQPWEKVRFEVHGFIANFKQAIIMGNYFFIDANGGETKVEYTMGFFRAADNSLKLNLHHSSFPFKPE	N/A (partial)
	NCBI	WP_113785614.1	1	Tenacibaculum sp. E3R01	bacteroidetes	157	MITKEQIVNIQNNWGEGVVKIGSLKDNRTECENFASQFLDELYNFESRLVLFKPTKCSLEQFRPTKPEALSYFIAGENRACEEDKGFAIQPWTKVRFENSNLILEENRALAMGNYFFTDLNGSEAKVEYTFSYKLVNGKLKIDLHHSSFPYNPKVIS	N/A (partial)
	NCBI	WP_124750330.1	1	Tannerella forsythia	bacteroidetes	199	MKMSGAVLAVVCAFIFSSGMTSCKEKVQQENHAVAQAEATPVITEQEVLDAQKGWGEGIVKIGKVYQEKGDYKAAATEHINRFYHYQEGVVLFKPTLAADKQFRTDFEGALSYFVAGNDGYPEDHGFAIKPWSSVRWENVGTKIDGNMAVAMGNYYFTPAEGGDEVKVEYSFAYTKDKEGVLKIILHDSHVPYHPAEKH	SP	SP	SP	yes		periplasmic/extracellular
	NCBI	WP_012162027.1	1	Acaryochloris marina	cyanobacteria	191	MPFQFNAWVAFALGGVLGSLLTSYTHQVSFTPPTPASPITQEEILQAQKEWGDAIVRIGKAHGNNAAYQILAENIVDALYAYDEGPILFKPTKAAKKQFRPTEAEAISYFVTGIVPEDQGFALQPWSKVRFENSKIAIDSDSAVAIGNYYFTNARTGQDLKVEYTFGYQKANSGKLLINLHHSSLPYKPSP	SP	SP	SP	yes		periplasmic/extracellular
	NCBI	WP_012163455.1	1	Acaryochloris marina	cyanobacteria	170	MKKQALTLALASILIPASAYASDITTEEVEAAQAAWGNGIVEIGKAEDPKQAAIAHIDKFYGFDMGSVLFKPTLASEDQFRGTKQEALSYFIGQDLKEDKGFALAPYTKVRWENEGIIVDDDSAVAMGNYFFTKTDGEEVKVEFTLGYVKDENGNLKINLHHSSLPYSAN	SP	SP	SP	yes		periplasmic/extracellular
	NCBI	WP_015117564.1	1	Rivularia sp. PCC 7116	cyanobacteria	198	MKLLKLVALTSVLVSASIFAASCNENASSANNVDSEASNNSNNCITKKDVTDAQETWGNAIVEIGKAYKNKGDYETVAANTVDNLYGYDEGTVLFKPTKASEGQFRLTEEDAVSYFVKGKIAEDSGFALQPWSKVRFENAGVSLGCSDAVAMGNYYFTDANTGKETKVEYTFGYRRNKDGKLLIDLHHSSLPFNPAEQ	SP	SP	SP	yes		periplasmic/extracellular
	NCBI	WP_071454484.1	1	Gloeomargarita lithophora	cyanobacteria	204	MLKISISALIVTVVSSNLFTVNPSVAGTDGSGLDSSASKTYIVNRAITESEVLAAQRAWGEALVDISIIYETKGIQAAKTLAEKVIDEVYAYQLGAVLFNPTLAKAPQAFRTSRAGAIAYFVGNDPNFPMDTGFALEGWRKVEIKNVAMFFYGTTATTMGNVILTDKDGMATTVDKTWQFIKDDNGRVRIVLHHSSLPYGAKIS	SP	SP	SP	yes		periplasmic/extracellular
	NCBI	WP_010309150.1	1	Synechococcus sp. CB0101	cyanobacteria	188	MARFRITPALPALLLGLALPAEAAPAVQVLNANITESEVVAAQKGWCEALLKISSAYASGGYAKAKATASAVIDQAYAYQFGPVAFKPTLASGAQTFRPTRAGALAYFVGGDPAFPNDKGFAIKPWRRCEVTNQVIQLSGSQAITMGNVSFTDASGATTTVDKTWSFVKEPDGSIRIVLHHSSLPYGS	SP	SP	SP	yes		periplasmic/extracellular
	NCBI	WP_102938481.1	1	Cylindrospermopsis raciborskii	cyanobacteria	227	MLSETFNLLNLLYNMQPNSWKNLHTNISVTAAAIALLIASPVANSNIANAQTNTTNTRPAPSVEKPKVINISITDAQVLAAQKAWGDALVSISTTYEQKGIAAARELAGKIIDQAYGYQFGAVLFKPTLAKPPQTYRTTRQGALAYFVGGDPAFPSDSGFALKGWRKVEIRNAGIFINGDTAMSLATVVLTDKSGKVTSVDKTWGFIKDSSGKLRIILHHSSLPYGS	SP	none	none	yes		periplasmic/extracellular
	NCBI	all2909	1	Anabaena sp. PCC7120	cyanobacteria	205	MNLFKPRILVLFAATALISGIAIVAQTSVADSGDKITATSSLKTPIVNRAITESEVLAAQKAWGEALVAISTTYDAKGKASAKALAEKVIDDAYGYQFGPVLFKPTLAISPRTFRTTRAGALAYFVGDDKAFPEDKGFALSSWRKVEIKNAAIFITGNTATTMGNVIITDKQGKATTVDKTWQFLKDDHGKLRIITHHSSLPYEQ	SP	SP	SP	yes		periplasmic/extracellular
	NCBI	WP_135054702.1	1	Carnobacterium maltaromaticum	firmicutes	199	MKKLGLASLGFLTMITLAGCSPEATTQNESENQVSQTSETDTKAETKITEEMVNEAQQKWADGLVAIGKAYQEGNDYEEEASKMIDDRYGFQDGVVLFKPTKTSEENFRLTKEDALSYFVGGAHEEDEGFALAPWSNVRFENEATIIDSDSALASGLYYFTSAETGEETEVEYTFGYYLDSDGVLKIQLQHSSLPFEAK	SP	SP	SP	yes		periplasmic/extracellular
	NCBI	WP_010735561.1	1	Enterococcus mundtii	firmicutes	191	MIKKTLLLSTLVLTMAGCATSAQGEDSTSTTNETQKETPVITLSDVEEAQQEWAENIIAIGEASLESDEKAEEKALETLENLYAYDDGQVLFKPTKAAEVPFRGTKDEALSYFVGGDIAEDGGFALEPWTDIRFDNHDTILNGDTAISSGVYYFTSGETNQEVKVEYTFGYIMDEDGDLKIQLHHSSVPFG	SP	SP	SP	yes		periplasmic/extracellular
	NCBI	WP_066158153.1	1	Bacillus krulwichiae	firmicutes	197	MKRLKRIGSVVGAVSLATMLVACSTDSSTVSVVVEAEEEEVIRDITEKEVLEFQQSWGEGIVHIGEVHSEGGDYEAAASEHIERFYGYDIGNVLFKPTLASEKRFRDTFEGALSYFIGGNEAYPEDNGFAIAPWTDVQWENEGVIIEGNKAVSMGVYYFTPANGGEPVEVEYNFAHTRNNDGDLKIVLHGSHYPYSP	SP	SP	SP	yes		periplasmic/extracellular
	NCBI	WP_104841830.1	1	Enterococcus faecium	firmicutes	195	MIKKLFLLSTLTLAMAGCSTTDSATELTTETTEDTTEEVKVETITEAEVDEARERWAEAIISIGKASEEGMEEATEKAEEVIETLYAYDEGAVLFKPTKAAELPFRATKEEALSYFVGGDISEDSGFALEPWTDIRFDNHETIIDTDSAIASGEYYFTSGKTGDETKVEYTFGFIRDDEGNLRINLHHSSLPYVG	SP	SP	SP	yes		periplasmic/extracellular
	NCBI	WP_014438040.1	1	Phycisphaera mikurensis	planctomycetes	183	MLPSTIACTLGVCLLATAASAEDHASHAIPEQDVLDVQKEWGEGIVAISKVHKEGGDYTARAEEHINELYAYDLGDVMFKPTLAAEDQFRETFEEALSYFVGTEGSEDKGFAISGWTDVRWESNGVYTDDNSATAMGNYFFKKADGSETKVEYTFGYVKDDDGNLKINLHHSSLPFDPSPIAE	SP	SP	SP	yes		periplasmic/extracellular
	NCBI	WP_108976271.1	1	Leptospira ryugenii	spirochaetes	212	MNNFNSSTKETLKANGLKLMLGTILVFSLPVLAGPTKKVSKTPNQSPVASTQEKVDCITEMEVVAAQKAWGQGIIEIGKVYTQGGDYVEAAAKHINKFYGYDLSLVLFKPTLASVDQFRTSFDSALSYFVGGNPAFPEDKGFAIKPWAAVRWKNYGIVNNSCNMAVAMGNYWFTPAAGGADTKVEYSFGYVKGKDGELKIVVHHSSIPFNPN	SP	SP	none	yes		periplasmic/extracellular
	N-terminal signals were predicted by four programs (PredSL, TargetP-2.0, Predotar, and SignalP-5.0). mTP, mitochondrial transit peptide; cTP, chloroplast transit peptide; SP, signal peptide. When signal peitdes have been predicted by SignalP-5.0, their cleavage sites are shown in parentheses. For chlorarachniophytes, a net charge of predicted transit peptides was calculated by the peptide propert…
